# Supplementary material for: Whole-genome and genome-wide association studies improve key agricultural traits of safflower for industrial and medicinal use
Source: Hortic Res. 2023 Sep 29;10(11):uhad197. doi: 10.1093/hr/uhad197 (PMC10673658; doi:10.1093/hr/uhad197)
Supplement: Supplementary_figures-used_uhad197 [file supplementary_figures-used_uhad197.zip]

Archive with 1 entries (1 files):
- Supplementary_figures-used_uhad197.docx
