# Supplementary material for: Whole-genome and genome-wide association studies improve key agricultural traits of safflower for industrial and medicinal use
Source: Hortic Res. 2023 Sep 29;10(11):uhad197. doi: 10.1093/hr/uhad197 (PMC10673658; doi:10.1093/hr/uhad197)
Supplement: Supplementary_Tables-used-revised_uhad197 [file supplementary_tables-used-revised_uhad197.zip › Supplementary_Tables-used-revised_uhad197.xlsx]

## Sheet: Table S1
Table S1 Sequencing data statistics of safflower
Library type	Insert size	Total data	Reads length	Genomic Coverage (X)
		(Gb)	(kbp)
Illumina reads	300	130.31	0.15	111.38
Nanopore	/	111.45	3.75	95.26
Hi-C	/	125.11	0.15	106.93

## Sheet: Table S2
Table S2 The length of safflower pseudo-chromosomes
Pseudo-chromosome ID	Number of contigs	Length (bp)	GC content(%)
Chr01	323	184753147	36.89
Chr02	353	114198740	38.43
Chr03	314	103460304	38.44
Chr04	304	101026997	38.56
Chr05	306	96151277	38.78
Chr06	226	89095137	38.16
Chr07	258	88974228	37.92
Chr08	309	86290659	38.87
Chr09	275	84578944	38.68
Chr10	298	80328790	39.08
Chr11	274	72404151	38.36
Chr12	192	50736670	38.54
Total	3432	1151999044 (98.38%)

## Sheet: Table S3
Table S3 Assessing safflower genome and annotation completeness with BUSCO analysis
Types of BUSCOs *	Genome count	Ratio (%)
Complete BUSCOs	1293	0.8979
Complete single-copy BUSCOs	1216	0.8444
Complete duplicated BUSCOs	77	0.0535
Fragmented BUSCOs	37	0.0257
Missing BUSCOs	110	0.0764
Total BUSCO group searched	1440	1
*The lineage dataset is: embryophyta_odb9 (Creation date: 2016-02-13, number of species: 30, number of BUSCOs: 1440)

## Sheet: Table S4
Table S4 The predicted genes were annotated with public databases
GeneID	GO	KO	NR	PFAM
HH_000001-RA	GO:0031969,GO:0015995,GO:0009741,GO:0016021,GO:0007275,GO:0009507	None	gi|976926109|gb|KVI09982.1| protein of unknown function DUF399 [Cynara cardunculus var. scolymus]	PF04187.11,PF11891.6
HH_000002-RA	None	K10456	gi|976926110|gb|KVI09983.1| hypothetical protein Ccrd_011623 [Cynara cardunculus var. scolymus]	PF01344.23,PF10539.7
HH_000003-RA	GO:0006633,GO:0009317,GO:0003989	None	gi|976926107|gb|KVI09980.1| Biotin/lipoyl attachment, partial [Cynara cardunculus var. scolymus]	PF00364.20
HH_000004-RA	None	None	gi|1228909064|ref|XP_022006361.1| uncharacterized protein LOC110904810 [Helianthus annuus]	None
HH_000005-RA	GO:0032502,GO:0005794,GO:0009536,GO:0051604,GO:0090351,GO:0035091,GO:0005829,GO:0030904,GO:0015031,GO:0043621,GO:0032585	None	gi|976926106|gb|KVI09979.1| Phox homologous domain-containing protein [Cynara cardunculus var. scolymus]	PF00787.22,PF09325.8
HH_000006-RA	GO:0052716,GO:0004322,GO:0046274,GO:0048046,GO:0055072,GO:0006826,GO:0005886,GO:0005507	None	gi|1228909056|ref|XP_022006358.1| laccase-12-like isoform X1 [Helianthus annuus]	PF00394.20,PF07731.12,PF07732.13
HH_000007-RA	None	None	None	None
HH_000008-RA	GO:0005737,GO:0005829,GO:0006491,GO:0033925,GO:0006517	K01227	gi|976926130|gb|KVI10003.1| Glycoside hydrolase, family 85 [Cynara cardunculus var. scolymus]	PF03644.11
HH_000009-RA	GO:0009965,GO:0010016,GO:0003677	None	gi|976926129|gb|KVI10002.1| lateral organ boundaries domain-containing protein, partial [Cynara cardunculus var. scolymus]	PF03195.12
HH_000010-RA	GO:0005737,GO:0004322,GO:0006880,GO:0005623,GO:0008198,GO:0008199,GO:0006826,GO:0005506,GO:0009507	K00522	gi|976926131|gb|KVI10004.1| hypothetical protein Ccrd_011632, partial [Cynara cardunculus var. scolymus]	PF00210.22
HH_000011-RA	GO:0005737,GO:0000137,GO:0005794,GO:0016021,GO:0005802,GO:0000139,GO:0008168,GO:0032259,GO:0005768	None	gi|1228909232|ref|XP_022006440.1| probable methyltransferase PMT23 [Helianthus annuus]	PF03141.14
HH_000012-RA	None	None	None	None
HH_000013-RA	None	None	gi|976926082|gb|KVI09959.1| Ankyrin repeat-containing protein [Cynara cardunculus var. scolymus]	PF00635.24,PF12796.5
HH_000014-RA	GO:0004674,GO:0016021,GO:0012505,GO:0005524,GO:0005886	None	gi|1228831979|ref|XP_021973964.1| inactive receptor-like serine/threonine-protein kinase At2g40270 [Helianthus annuus]	PF07714.15,PF08263.10
HH_000015-RA	GO:0005737,GO:0005828,GO:0010369,GO:0000778,GO:0051754,GO:0005876,GO:0004672,GO:0007094,GO:0000776	None	gi|976926085|gb|KVI09962.1| Mad3/BUB1 homology region 1 [Cynara cardunculus var. scolymus]	PF08311.10
HH_000016-RA	GO:0033108,GO:0001401,GO:0045040,GO:0016021,GO:0034622,GO:0065003,GO:0042407	K07277	gi|976926084|gb|KVI09961.1| hypothetical protein Ccrd_011681 [Cynara cardunculus var. scolymus]	PF01103.21,PF07244.13
HH_000017-RA	GO:0070180,GO:0009941,GO:0022626,GO:0005840,GO:0022625,GO:0009570,GO:0005634,GO:0019843,GO:0003735,GO:0015934,GO:0009507,GO:0006412,GO:0000027	K02867	gi|976926054|gb|KVI09931.1| Ribosomal protein L11 [Cynara cardunculus var. scolymus]	PF00298.17,PF03946.12
HH_000018-RA	GO:0046506,GO:0006011,GO:0009226,GO:0003983,GO:0009507	None	gi|976926055|gb|KVI09932.1| hypothetical protein Ccrd_011678 [Cynara cardunculus var. scolymus]	None
HH_000019-RA	GO:0046506,GO:0006011,GO:0009226,GO:0003983,GO:0009507	K22920	gi|1228831987|ref|XP_021973969.1| UTP--glucose-1-phosphate uridylyltransferase 3, chloroplastic [Helianthus annuus]	None
HH_000020-RA	GO:0009738,GO:0031930,GO:2000082,GO:0009414,GO:0003677,GO:0010353,GO:0032880,GO:0043565,GO:0010449,GO:0005634,GO:0005983,GO:0010182,GO:0010896,GO:0048316,GO:0006952,GO:0010119,GO:0045893,GO:0044212,GO:0009744,GO:0003700,GO:0009749,GO:0009873,GO:0006970,GO:0048527	K09286	gi|976926047|gb|KVI09924.1| AP2/ERF domain-containing protein [Cynara cardunculus var. scolymus]	PF00847.18
HH_000021-RA	GO:0016567,GO:0016740,GO:0046872,GO:0016021	None	gi|976926053|gb|KVI09930.1| Zinc finger, RING/FYVE/PHD-type [Cynara cardunculus var. scolymus]	PF13639.4
HH_000022-RA	None	None	None	PF05162.11
HH_000023-RA	None	None	gi|976926052|gb|KVI09929.1| hypothetical protein Ccrd_011670 [Cynara cardunculus var. scolymus]	None
HH_000024-RA	GO:0009832,GO:0009737,GO:0005783,GO:0006490,GO:0016021,GO:0006487,GO:0005789,GO:0006970,GO:0004377	K03844	gi|976926062|gb|KVI09939.1| Glycosyl transferase, family 1 [Cynara cardunculus var. scolymus]	PF00534.18,PF15924.3
HH_000025-RA	GO:0005794,GO:0006897,GO:0016192,GO:0006886,GO:0006898,GO:0032051,GO:0071439,GO:0005198,GO:0009506,GO:0005886,GO:0030130,GO:0030132,GO:0005829,GO:0042802,GO:0009507	None	gi|976926061|gb|KVI09938.1| Armadillo-type fold [Cynara cardunculus var. scolymus]	PF00637.18,PF01394.18,PF09268.8,PF13838.4
HH_000026-RA	GO:0004724,GO:0009620,GO:0005634,GO:0009738,GO:0004722,GO:0009611,GO:0050832,GO:0009536,GO:0046872	None	gi|976926068|gb|KVI09945.1| Protein phosphatase 2C [Cynara cardunculus var. scolymus]	PF00481.19
HH_000027-RA	GO:0005829,GO:0009737	None	gi|976926067|gb|KVI09944.1| Stress induced protein [Cynara cardunculus var. scolymus]	PF00477.15
HH_000028-RA	GO:0009553,GO:0010252,GO:0031145,GO:0070979,GO:0009793,GO:0048481,GO:0007091,GO:0051301,GO:0005680	K03348	gi|976926070|gb|KVI09947.1| Anaphase-promoting complex subunit 1 [Cynara cardunculus var. scolymus]	PF12859.5
HH_000029-RA	GO:0005794,GO:1990538,GO:0016021,GO:0000139,GO:0045492,GO:0016413,GO:0050826,GO:0009409,GO:0045893	None	gi|976926069|gb|KVI09946.1| PC-Esterase [Cynara cardunculus var. scolymus]	PF13839.4,PF14416.4
HH_000030-RA	None	None	None	None
HH_000031-RA	None	None	gi|976926066|gb|KVI09943.1| FBD-like protein, partial [Cynara cardunculus var. scolymus]	PF00646.31
HH_000032-RA	None	None	gi|976926064|gb|KVI09941.1| FBD-like protein, partial [Cynara cardunculus var. scolymus]	PF00646.31,PF08387.8
HH_000033-RA	None	None	gi|976926066|gb|KVI09943.1| FBD-like protein, partial [Cynara cardunculus var. scolymus]	PF00646.31
HH_000034-RA	None	None	gi|976926065|gb|KVI09942.1| hypothetical protein Ccrd_011660 [Cynara cardunculus var. scolymus]	PF00646.31,PF07723.11,PF08387.8
HH_000035-RA	None	None	gi|976926065|gb|KVI09942.1| hypothetical protein Ccrd_011660 [Cynara cardunculus var. scolymus]	PF08387.8
HH_000036-RA	None	None	gi|976926065|gb|KVI09942.1| hypothetical protein Ccrd_011660 [Cynara cardunculus var. scolymus]	PF00646.31,PF07723.11,PF08387.8
HH_000037-RA	None	None	gi|976926064|gb|KVI09941.1| FBD-like protein, partial [Cynara cardunculus var. scolymus]	PF00646.31,PF07723.11,PF08387.8
HH_000038-RA	None	None	gi|976926065|gb|KVI09942.1| hypothetical protein Ccrd_011660 [Cynara cardunculus var. scolymus]	PF00646.31,PF08387.8
HH_000039-RA	None	None	None	None
HH_000040-RA	None	None	gi|976926065|gb|KVI09942.1| hypothetical protein Ccrd_011660 [Cynara cardunculus var. scolymus]	PF00646.31,PF08387.8
HH_000041-RA	None	None	gi|976926079|gb|KVI09956.1| FBD-like protein [Cynara cardunculus var. scolymus]	PF00646.31,PF08387.8
HH_000042-RA	None	None	gi|976926065|gb|KVI09942.1| hypothetical protein Ccrd_011660 [Cynara cardunculus var. scolymus]	PF00646.31,PF07723.11
HH_000043-RA	None	None	None	None
HH_000044-RA	None	None	gi|976926065|gb|KVI09942.1| hypothetical protein Ccrd_011660 [Cynara cardunculus var. scolymus]	PF08387.8
HH_000045-RA	GO:0031969,GO:0016717,GO:0006636	None	gi|339779628|gb|AEK06371.1| plastid omega-3 desaturase FAD7/8 [Carthamus tinctorius]	PF00487.22
HH_000046-RA	GO:0046872,GO:0009813,GO:0051213	None	gi|976926077|gb|KVI09954.1| Non-heme dioxygenase N-terminal domain-containing protein [Cynara cardunculus var. scolymus]	PF03171.18,PF14226.4
HH_000047-RA	GO:0044212,GO:0035064,GO:0006325,GO:0005634,GO:0006355,GO:0046872	None	gi|976926078|gb|KVI09955.1| Protein of unknown function DUF3594 [Cynara cardunculus var. scolymus]	PF00628.27,PF12165.6
HH_000048-RA	GO:0019538,GO:0005634,GO:1902347	None	gi|976926071|gb|KVI09948.1| Double Clp-N motif-containing protein [Cynara cardunculus var. scolymus]	None
HH_000049-RA	GO:0005737,GO:0018107,GO:0018105,GO:0005856,GO:0004674,GO:0004712,GO:0005524	None	gi|976926072|gb|KVI09949.1| Protein kinase, catalytic domain-containing protein [Cynara cardunculus var. scolymus]	PF00069.23
HH_000050-RA	GO:0005737,GO:0005635,GO:0007399,GO:0006470,GO:0016021,GO:0030154,GO:0031965,GO:0004722,GO:0006998,GO:0005789,GO:0048471,GO:0071595,GO:0010867	K15731	gi|976926073|gb|KVI09950.1| Dullard phosphatase domain, eukaryotic [Cynara cardunculus var. scolymus]	PF03031.16
HH_000051-RA	GO:0004674,GO:0016021,GO:0005524,GO:0042803	None	gi|976926074|gb|KVI09951.1| hypothetical protein Ccrd_011650 [Cynara cardunculus var. scolymus]	PF00069.23
HH_000052-RA	GO:0010310,GO:0048511,GO:0006355,GO:0016021,GO:0016567,GO:0016740,GO:0000977,GO:0009651,GO:0005634,GO:0000981,GO:0008270	K15683	gi|1228831931|ref|XP_021973944.1| NF-X1-type zinc finger protein NFXL2 isoform X1 [Helianthus annuus]	PF01422.15
HH_000053-RA	GO:0004435,GO:0005623,GO:0051209,GO:0005886,GO:0016042,GO:0048015	None	gi|1228909305|ref|XP_022006459.1| phosphoinositide phospholipase C 6-like isoform X2 [Helianthus annuus]	PF00168.28,PF00387.17,PF00388.17
HH_000054-RA	GO:0004435,GO:0005829,GO:0005623,GO:0051209,GO:0005886,GO:0016042,GO:0048015	None	gi|976926060|gb|KVI09937.1| hypothetical protein Ccrd_011649 [Cynara cardunculus var. scolymus]	None
HH_000055-RA	GO:0004435,GO:0005623,GO:0051209,GO:0005886,GO:0016042,GO:0048015	K05857	gi|976926059|gb|KVI09936.1| hypothetical protein Ccrd_011648 [Cynara cardunculus var. scolymus]	PF00168.28,PF00387.17,PF00388.17
HH_000056-RA	None	None	None	None
HH_000057-RA	None	None	None	None
HH_000058-RA	None	None	None	None
HH_000059-RA	GO:0016021,GO:0005886	None	gi|976926095|gb|KVI09969.1| Leucine-rich repeat-containing protein [Cynara cardunculus var. scolymus]	PF00560.31,PF08263.10,PF13516.4,PF13855.4
HH_000060-RA	None	K08869	gi|976926095|gb|KVI09969.1| Leucine-rich repeat-containing protein [Cynara cardunculus var. scolymus]	PF03109.14
HH_000061-RA	None	None	gi|976926097|gb|KVI09971.1| MENTAL domain-containing protein, partial [Cynara cardunculus var. scolymus]	None
HH_000062-RA	GO:0032502,GO:0005737,GO:0072686,GO:0006457,GO:0005829,GO:0051082,GO:0005815,GO:0045171,GO:0000922,GO:0000777	None	gi|976926100|gb|KVI09974.1| CS domain-containing protein [Cynara cardunculus var. scolymus]	PF04969.14
HH_000063-RA	GO:0017056,GO:0006611,GO:0006606,GO:0045087,GO:0005635,GO:0000055,GO:0009627,GO:0000056,GO:0005643,GO:0006406	K14318	gi|1228909322|ref|XP_022006467.1| nuclear pore complex protein NUP88 [Helianthus annuus]	PF10168.7
HH_000064-RA	GO:0046872	None	gi|976926093|gb|KVI09967.1| Yippee-like protein [Cynara cardunculus var. scolymus]	PF03226.12
HH_000065-RA	GO:0005737,GO:0010150,GO:0004057,GO:0009737,GO:0050994,GO:0050832,GO:0016598,GO:0010029	K00685	gi|976926043|gb|KVI09921.1| Acyl-CoA N-acyltransferase [Cynara cardunculus var. scolymus]	PF04376.11,PF04377.13
HH_000066-RA	None	None	gi|976926044|gb|KVI09922.1| hypothetical protein Ccrd_011688 [Cynara cardunculus var. scolymus]	None
HH_000067-RA	GO:0005856,GO:0009941,GO:0009524,GO:0005794,GO:0006886,GO:0032050,GO:0072583,GO:0005198,GO:0048268,GO:0005886,GO:0030130,GO:0030132,GO:0009504,GO:0042802,GO:0030125	None	gi|976926045|gb|KVI09923.1| hypothetical protein Ccrd_011689 [Cynara cardunculus var. scolymus]	PF01086.15
HH_000068-RA	GO:0004674,GO:0016021,GO:0005524,GO:0005886	None	gi|976926042|gb|KVI09920.1| Leucine-rich repeat-containing protein [Cynara cardunculus var. scolymus]	PF13855.4
HH_000069-RA	GO:0004674,GO:0016021,GO:0005524,GO:0005886	None	gi|976926094|gb|KVI09968.1| Leucine-rich repeat-containing N-terminal, type 2 [Cynara cardunculus var. scolymus]	PF00560.31,PF08263.10,PF13855.4
HH_000070-RA	GO:0004674,GO:0016021,GO:0005524,GO:0005886	None	gi|976926094|gb|KVI09968.1| Leucine-rich repeat-containing N-terminal, type 2 [Cynara cardunculus var. scolymus]	PF08263.10,PF13855.4
HH_000071-RA	GO:0016021,GO:0005886	None	gi|976926028|gb|KVI09906.1| Leucine-rich repeat-containing protein [Cynara cardunculus var. scolymus]	PF00560.31,PF13516.4,PF13855.4
HH_000072-RA	GO:0004674,GO:0016021,GO:0005524,GO:0005886	None	gi|976926027|gb|KVI09905.1| Leucine-rich repeat-containing protein [Cynara cardunculus var. scolymus]	PF08263.10,PF13855.4
HH_000073-RA	None	None	None	None
HH_000074-RA	GO:0004674,GO:0016021,GO:0005524,GO:0005886	None	gi|976926094|gb|KVI09968.1| Leucine-rich repeat-containing N-terminal, type 2 [Cynara cardunculus var. scolymus]	PF08263.10,PF13855.4
HH_000075-RA	GO:0048226,GO:0030104,GO:0071555,GO:2000067,GO:0016021,GO:0005886,GO:0009611,GO:2000280,GO:0006833,GO:0045184,GO:0004674,GO:0009793,GO:0055075,GO:0090558,GO:1903224,GO:0090708,GO:0042659,GO:0035987,GO:0051302,GO:0005524	None	gi|976926094|gb|KVI09968.1| Leucine-rich repeat-containing N-terminal, type 2 [Cynara cardunculus var. scolymus]	PF08263.10,PF13855.4
HH_000076-RA	GO:0004018,GO:0044208,GO:0005829,GO:0070626,GO:0006974,GO:0006189	None	gi|976926026|gb|KVI09904.1| Adenylosuccinate lyase [Cynara cardunculus var. scolymus]	PF00206.18,PF08328.9
HH_000077-RA	GO:0005737,GO:0019252,GO:0042132,GO:0019253,GO:0009941,GO:0009570,GO:0005829,GO:0009579,GO:0030388,GO:0016051,GO:0048046,GO:0005986,GO:0042742,GO:0009507,GO:0050278,GO:0046872,GO:0006000,GO:0006002,GO:0006094	K01100	gi|1228909334|ref|XP_022006474.1| sedoheptulose-1,7-bisphosphatase, chloroplastic-like [Helianthus annuus]	PF00316.18
HH_000078-RA	GO:0048262,GO:0005634,GO:0009908,GO:0003677	None	gi|976926024|gb|KVI09902.1| Homeodomain-like protein [Cynara cardunculus var. scolymus]	PF00249.29
HH_000079-RA	GO:0048443,GO:0050832,GO:0010118,GO:0009753,GO:0016567,GO:0009867,GO:0009861,GO:0042742,GO:0009625,GO:0010218,GO:0009611,GO:0006952,GO:0031348,GO:0048364,GO:0009901,GO:0031146,GO:0009909,GO:0009641,GO:0106167	K13463	gi|976926023|gb|KVI09901.1| hypothetical protein Ccrd_011696 [Cynara cardunculus var. scolymus]	None
HH_000080-RA	GO:0030659	None	gi|976926022|gb|KVI09900.1| hypothetical protein Ccrd_011697 [Cynara cardunculus var. scolymus]	PF00564.22
HH_000081-RA	GO:0005787,GO:0005783,GO:0016021,GO:0045047,GO:0006465,GO:0008233	K12947	gi|1228887857|ref|XP_021997918.1| probable signal peptidase complex subunit 2 [Helianthus annuus]	PF06703.9
HH_000082-RA	GO:0015297,GO:0044375,GO:0016021,GO:0005777,GO:0005774,GO:0043132,GO:0046861	K13354	gi|976926030|gb|KVI09908.1| Mitochondrial carrier domain-containing protein [Cynara cardunculus var. scolymus]	PF00153.25
HH_000083-RA	GO:0009733,GO:0043565,GO:0003700,GO:0010078,GO:1902459,GO:0005634	None	gi|1228911417|ref|XP_022007144.1| WUSCHEL-related homeobox 5-like [Helianthus annuus]	PF00046.27
HH_000084-RA	GO:0005737,GO:0005794,GO:0009744,GO:0016282,GO:0005829,GO:0009793,GO:0009846,GO:0001732,GO:0031369,GO:0005634,GO:0006413,GO:0071541,GO:0033290,GO:0003743	K03249	gi|976926033|gb|KVI09911.1| JAB1/Mov34/MPN/PAD-1 [Cynara cardunculus var. scolymus]	PF01398.19,PF13012.4
HH_000085-RA	GO:0032991,GO:0005783,GO:0051289,GO:0005773,GO:0005829,GO:0051290,GO:0015250,GO:0009414,GO:0005886,GO:0016021,GO:0009506	K09885	gi|976926032|gb|KVI09910.1| Aquaporin-like protein [Cynara cardunculus var. scolymus]	PF00230.18
HH_000086-RA	GO:0052541,GO:0016021,GO:0009737,GO:0006486,GO:0005794,GO:0010087,GO:0035251,GO:0009738,GO:0006665,GO:0010401,GO:0016757,GO:0007155,GO:0008219,GO:0046872,GO:0005768,GO:0007275,GO:0005802,GO:0000139	None	gi|976926035|gb|KVI09913.1| EXTL2, alpha-1,4-N-acetylhexosaminyltransferase [Cynara cardunculus var. scolymus]	PF09258.8
HH_000087-RA	GO:0005737,GO:0019441,GO:0009751,GO:0020037,GO:0009816,GO:0071456,GO:0046872,GO:0006979	None	gi|976926034|gb|KVI09912.1| Hs1pro-1, C-terminal [Cynara cardunculus var. scolymus]	PF07014.10,PF07231.10
HH_000088-RA	GO:0070180,GO:0003735,GO:0000027,GO:0022625,GO:0002181	None	gi|763807322|gb|KJB74260.1| hypothetical protein B456_011G283700 [Gossypium raimondii]	PF00428.17,PF00466.18
HH_000089-RA	GO:0006355,GO:0005634,GO:0010229	None	gi|1269985524|ref|XP_022743742.1| protein TPR2-like isoform X4 [Durio zibethinus]	None
HH_000090-RA	GO:0005886,GO:0016021,GO:0006865,GO:0015293,GO:0009734	K13946	gi|226235313|dbj|BAH47612.1| auxin influx carrier protein [Zinnia violacea]	PF01490.16
HH_000091-RA	GO:0016021,GO:0005886	None	gi|1228826981|ref|XP_021971908.1| leucine-rich repeat receptor protein kinase EMS1-like [Helianthus annuus]	PF13855.4
HH_000092-RA	GO:0050832,GO:0016021,GO:0005886	None	gi|1228826981|ref|XP_021971908.1| leucine-rich repeat receptor protein kinase EMS1-like [Helianthus annuus]	PF00560.31,PF08263.10,PF13516.4,PF13855.4
HH_000093-RA	GO:0050832,GO:0016021,GO:0005886	None	gi|1091691431|ref|XP_018680345.1| PREDICTED: uncharacterized protein LOC103983412 [Musa acuminata subsp. malaccensis]	PF00560.31,PF08263.10,PF13855.4
HH_000094-RA	GO:0050832,GO:0016021,GO:0005886	None	gi|1228826983|ref|XP_021971909.1| LRR receptor-like serine/threonine-protein kinase GSO1 [Helianthus annuus]	None
HH_000095-RA	None	None	gi|976926016|gb|KVI09894.1| WIYLD domain-containing protein [Cynara cardunculus var. scolymus]	PF10440.7
HH_000096-RA	GO:0009941,GO:0009536,GO:0005783,GO:0009570,GO:0005840,GO:0032544,GO:0009507	K19033	gi|1228909371|ref|XP_022006491.1| 30S ribosomal protein S31, chloroplastic [Helianthus annuus]	PF17067.3
HH_000097-RA	GO:0005777,GO:0032266	None	gi|976926014|gb|KVI09892.1| Pleckstrin homology domain-containing protein [Cynara cardunculus var. scolymus]	PF00169.27
HH_000098-RA	GO:0050832,GO:0016021,GO:0005886	None	gi|1228826981|ref|XP_021971908.1| leucine-rich repeat receptor protein kinase EMS1-like [Helianthus annuus]	PF00560.31,PF08263.10,PF13855.4
HH_000099-RA	GO:0010150,GO:0005634,GO:0006952,GO:0003723,GO:0009693,GO:0008219	None	gi|976926015|gb|KVI09893.1| Nucleotide-binding, alpha-beta plait [Cynara cardunculus var. scolymus]	PF00076.20
HH_000100-RA	GO:0004674,GO:0016021,GO:0005524,GO:0005886	None	gi|976926020|gb|KVI09898.1| Leucine-rich repeat-containing protein [Cynara cardunculus var. scolymus]	PF00560.31,PF08263.10,PF13855.4
HH_000101-RA	GO:0004674,GO:0016021,GO:0005524,GO:0005886	None	gi|976926020|gb|KVI09898.1| Leucine-rich repeat-containing protein [Cynara cardunculus var. scolymus]	None
HH_000102-RA	GO:0004674,GO:0016021,GO:0005524,GO:0005886	None	gi|976926020|gb|KVI09898.1| Leucine-rich repeat-containing protein [Cynara cardunculus var. scolymus]	PF00069.23,PF00560.31,PF08263.10,PF13855.4
HH_000103-RA	None	None	None	None
HH_000104-RA	GO:0009793,GO:0009507	None	gi|976925967|gb|KVI09847.1| Pentatricopeptide repeat-containing protein [Cynara cardunculus var. scolymus]	PF01535.18,PF13041.4,PF13812.4
HH_000105-RA	None	None	gi|976925970|gb|KVI09850.1| hypothetical protein Ccrd_011765 [Cynara cardunculus var. scolymus]	None
HH_000106-RA	GO:0046686,GO:0016021	None	gi|976925971|gb|KVI09851.1| Acid phosphatase (Class B) [Cynara cardunculus var. scolymus]	PF03767.12
HH_000107-RA	GO:0009535,GO:0008137,GO:0019684,GO:0042773,GO:0048038,GO:0016021	None	gi|566259563|ref|XP_006389339.1| hypothetical protein POPTR_0028s00410g [Populus trichocarpa]	PF00361.18
HH_000108-RA	GO:0015031,GO:0016021,GO:0009706	None	gi|1079487216|ref|YP_009307526.1| Ycf1 (chloroplast) [Taraxacum platycarpum]	PF05758.10
HH_000109-RA	GO:0015031,GO:0016021,GO:0009706	None	gi|1052488734|ref|YP_009271963.1| Ycf1 (chloroplast) [Carthamus tinctorius]	PF05758.10
HH_000110-RA	GO:0009535,GO:0016655,GO:0019684,GO:0048038,GO:0016021	None	gi|1191635996|gb|OTF88139.1| putative ribosomal protein S15 [Helianthus annuus]	PF00016.18,PF00146.19
HH_000111-RA	GO:0006633,GO:0009570,GO:0009317,GO:0016743,GO:0008270,GO:0003989,GO:0005524,GO:2001295	K01963	gi|827346288|gb|AKJ77487.1| acetyl-CoA carboxylase beta subunit (chloroplast) [Carthamus tinctorius]	PF01039.20
HH_000112-RA	GO:0009570,GO:0005524	K02954	gi|1197509913|ref|YP_009363832.1| hypothetical chloroplast RF21 (chloroplast) [Anaphalis sinica]	PF00253.19,PF05695.10
HH_000113-RA	GO:0009535,GO:0016021,GO:0045158,GO:0022904,GO:0046872,GO:0015979	K02635	gi|1191655165|gb|OTG07136.1| putative photosystem II PsbH, phosphoprotein [Helianthus annuus]	PF00033.17
HH_000114-RA	GO:0009535,GO:0009523,GO:0016021,GO:0050821,GO:0015979,GO:0042301	K02709	gi|651514820|ref|YP_009040829.1| photosystem II phosphoprotein (chloroplast) (chloroplast) [Centaurea diffusa]	PF00737.18
HH_000115-RA	GO:0009535,GO:0051287,GO:0019684,GO:0048038,GO:0016655	None	gi|748994762|gb|AJE75154.1| NADH dehydrogenase subunit 7 (plastid) [Senecio integerrimus]	PF00346.17
HH_000116-RA	None	None	None	None
HH_000117-RA	GO:0005737,GO:0015629,GO:0051017,GO:0051015,GO:0005886,GO:0046872,GO:0003729	None	gi|1228831811|ref|XP_021973882.1| LIM domain-containing protein WLIM2b [Helianthus annuus]	PF00412.20
HH_000118-RA	GO:0005794,GO:0015297,GO:0005783,GO:0016021,GO:0008643,GO:0022857,GO:0015165	None	gi|976925974|gb|KVI09854.1| protein of unknown function DUF250 [Cynara cardunculus var. scolymus]	PF03151.14
HH_000119-RA	GO:0003735,GO:0002181,GO:0022625,GO:0005739,GO:0042273	None	gi|976925975|gb|KVI09855.1| Ribosomal protein L35A [Cynara cardunculus var. scolymus]	PF01247.16
HH_000120-RA	GO:0006004,GO:0005737,GO:0016021,GO:0016757	None	gi|976925966|gb|KVI09846.1| GDP-fucose protein O-fucosyltransferase [Cynara cardunculus var. scolymus]	PF10250.7
HH_000121-RA	GO:0015193,GO:0003333,GO:0015171,GO:0015824,GO:0005886,GO:0016021	None	gi|976925963|gb|KVI09843.1| Amino acid transporter, transmembrane [Cynara cardunculus var. scolymus]	PF01490.16
HH_000122-RA	GO:0003700,GO:0044212,GO:0005634,GO:0009751	K09422	gi|976925990|gb|KVI09869.1| hypothetical protein Ccrd_011720 [Cynara cardunculus var. scolymus]	PF00249.29
HH_000123-RA	None	None	gi|976925988|gb|KVI09867.1| Protein of unknown function DUF620 [Cynara cardunculus var. scolymus]	PF04788.10
HH_000124-RA	GO:0051259,GO:0005737,GO:0006457,GO:0051082,GO:0000302,GO:0009651,GO:0009408,GO:0043621	K13993	gi|1137226168|gb|OMO90553.1| hypothetical protein COLO4_19060 [Corchorus olitorius]	PF00011.19
HH_000125-RA	GO:0051259,GO:0005737,GO:0006457,GO:0051082,GO:0000302,GO:0009651,GO:0009408,GO:0043621	K13993	gi|976925992|gb|KVI09871.1| Alpha crystallin/Hsp20 domain-containing protein [Cynara cardunculus var. scolymus]	PF00011.19
HH_000126-RA	GO:0035251,GO:0102970,GO:1900994	K00699	gi|1109265454|ref|XP_019156871.1| PREDICTED: 7-deoxyloganetic acid glucosyltransferase-like [Ipomoea nil]	PF00201.16
HH_000127-RA	GO:0005829,GO:0102970,GO:0005634	None	gi|976925991|gb|KVI09870.1| hypothetical protein Ccrd_011726 [Cynara cardunculus var. scolymus]	None
HH_000128-RA	GO:0035251,GO:0102970,GO:1900994	K00699	gi|976925991|gb|KVI09870.1| hypothetical protein Ccrd_011726 [Cynara cardunculus var. scolymus]	PF00201.16
HH_000129-RA	GO:0005829,GO:0102970,GO:0005634	None	gi|1228909141|ref|XP_022006397.1| 7-deoxyloganetic acid glucosyltransferase-like [Helianthus annuus]	PF00201.16
HH_000130-RA	GO:0043547,GO:0005096,GO:0006886,GO:0090630,GO:0017137,GO:0045296,GO:0005654,GO:0031410,GO:0005829,GO:0030054	None	gi|976926792|gb|KVI10640.1| Rab-GTPase-TBC domain-containing protein [Cynara cardunculus var. scolymus]	PF00566.16
HH_000131-RA	GO:0035251,GO:0102970,GO:1900994	None	gi|976925991|gb|KVI09870.1| hypothetical protein Ccrd_011726 [Cynara cardunculus var. scolymus]	PF00201.16
HH_000132-RA	GO:0035251	K13493	gi|976925995|gb|KVI09874.1| UDP-glucuronosyl/UDP-glucosyltransferase [Cynara cardunculus var. scolymus]	PF00201.16
HH_000133-RA	None	None	None	None
HH_000134-RA	GO:0035251	None	gi|976925995|gb|KVI09874.1| UDP-glucuronosyl/UDP-glucosyltransferase [Cynara cardunculus var. scolymus]	PF00201.16
HH_000135-RA	GO:0035251	None	gi|1228909029|ref|XP_022006345.1| UDP-glycosyltransferase 76B1-like isoform X2 [Helianthus annuus]	PF00201.16
HH_000136-RA	GO:0006285,GO:0006281,GO:0140078,GO:0005634,GO:0008534,GO:0006289,GO:0034039,GO:0003684	K03660	gi|976913307|gb|KVH99585.1| 8-oxoguanine DNA glycosylase, N-terminal [Cynara cardunculus var. scolymus]	PF00730.23,PF07934.10
HH_000137-RA	GO:0035251	K00699	gi|976925995|gb|KVI09874.1| UDP-glucuronosyl/UDP-glucosyltransferase [Cynara cardunculus var. scolymus]	PF00201.16
HH_000138-RA	GO:0035251	K00699	gi|976925995|gb|KVI09874.1| UDP-glucuronosyl/UDP-glucosyltransferase [Cynara cardunculus var. scolymus]	PF00201.16
HH_000139-RA	None	None	gi|976925994|gb|KVI09873.1| hypothetical protein Ccrd_011729 [Cynara cardunculus var. scolymus]	None
HH_000140-RA	GO:0004383,GO:0006182	None	gi|976926001|gb|KVI09880.1| Guanylyl cyclase [Cynara cardunculus var. scolymus]	PF09778.7
HH_000141-RA	GO:0005089	None	gi|976926002|gb|KVI09881.1| Plant specific Rop nucleotide exchanger, PRONE [Cynara cardunculus var. scolymus]	PF03759.11
HH_000142-RA	None	None	gi|976926003|gb|KVI09882.1| Bifunctional inhibitor/plant lipid transfer protein/seed storage helical domain-containing protein [Cynara cardunculus var. scolymus]	PF14368.4
HH_000143-RA	None	None	gi|976926004|gb|KVI09883.1| hypothetical protein Ccrd_011733 [Cynara cardunculus var. scolymus]	None
HH_000144-RA	GO:0004252,GO:0005576	None	gi|976926005|gb|KVI09884.1| Peptidase S8/S53 domain-containing protein [Cynara cardunculus var. scolymus]	PF00082.20,PF05922.14
HH_000145-RA	GO:0004252,GO:0005576	None	gi|976926005|gb|KVI09884.1| Peptidase S8/S53 domain-containing protein [Cynara cardunculus var. scolymus]	None
HH_000146-RA	GO:0004252,GO:0005576	None	gi|1228911365|ref|XP_022007128.1| cucumisin-like [Helianthus annuus]	PF00082.20
HH_000147-RA	GO:0004252,GO:0005576	None	gi|976926005|gb|KVI09884.1| Peptidase S8/S53 domain-containing protein [Cynara cardunculus var. scolymus]	PF00082.20,PF05922.14
HH_000148-RA	GO:0005886,GO:0003924,GO:0005525	K07904	gi|976926007|gb|KVI09886.1| Ran GTPase [Cynara cardunculus var. scolymus]	PF00071.20
HH_000149-RA	GO:0005743,GO:0022857,GO:0016021,GO:0005509,GO:0005739	None	gi|1228831694|ref|XP_021973831.1| mitochondrial substrate carrier family protein B-like [Helianthus annuus]	PF00153.25
HH_000150-RA	GO:0010088,GO:0032875,GO:0046872,GO:0048364,GO:0043130	None	gi|1228831692|ref|XP_021973830.1| protein DA1-related 2-like [Helianthus annuus]	PF00412.20,PF12315.6
HH_000151-RA	GO:0005737,GO:0006468,GO:0010161,GO:0005634,GO:0004722,GO:0046872	K06269	gi|976926010|gb|KVI09889.1| Metallophosphoesterase domain-containing protein [Cynara cardunculus var. scolymus]	PF00149.26,PF16891.3
HH_000152-RA	GO:1904680,GO:0016021,GO:0015333,GO:0035673	None	gi|976925978|gb|KVI09857.1| Major facilitator superfamily domain, general substrate transporter [Cynara cardunculus var. scolymus]	PF00854.19
HH_000153-RA	GO:0005737,GO:0019677,GO:0043531,GO:0009817,GO:0005634,GO:0007165,GO:0050135,GO:0003953,GO:0043068,GO:0061809	None	gi|976624330|gb|KVF21195.1| hypothetical protein Ccrd_026843 [Cynara cardunculus var. scolymus]	None
HH_000154-RA	GO:0005737,GO:0055129,GO:0004349,GO:0004350,GO:0005524	K00931	gi|976925979|gb|KVI09858.1| Aldehyde dehydrogenase, C-terminal [Cynara cardunculus var. scolymus]	PF00171.20,PF00696.26
HH_000155-RA	GO:0016021,GO:0016020,GO:0005886	None	gi|1228869367|ref|XP_021990004.1| CASP-like protein 5B1 [Helianthus annuus]	PF04535.10
HH_000156-RA	GO:0019853,GO:0009753,GO:0060359,GO:0005829,GO:0004475,GO:0030244,GO:0009298,GO:0042742,GO:0010193,GO:0009651,GO:0009408,GO:0005634,GO:0005525	K00966	gi|976925981|gb|KVI09860.1| hypothetical protein Ccrd_011745, partial [Cynara cardunculus var. scolymus]	PF00132.22,PF00483.21
HH_000157-RA	GO:0005618,GO:0071555,GO:0005576,GO:0005199	None	gi|976925984|gb|KVI09863.1| Leucine-rich repeat-containing protein [Cynara cardunculus var. scolymus]	PF08263.10,PF13855.4
HH_000158-RA	GO:0006468,GO:0016021,GO:0030247,GO:0004674,GO:0007166,GO:0005886,GO:0005524	None	gi|976925983|gb|KVI09862.1| Concanavalin A-like lectin/glucanase, subgroup [Cynara cardunculus var. scolymus]	PF00415.16,PF07714.15,PF13947.4
HH_000159-RA	GO:0005737,GO:0005794,GO:0016021,GO:0005802,GO:0000139,GO:0008168,GO:0032259,GO:0005768	None	gi|976925985|gb|KVI09864.1| Actin-binding FH2 [Cynara cardunculus var. scolymus]	PF03141.14
HH_000160-RA	GO:0048838,GO:0005634,GO:0040008,GO:0004724,GO:0004722,GO:0010030,GO:0005886,GO:0009939,GO:0009788,GO:0046872,GO:0005829,GO:1902039	K14497	gi|976925999|gb|KVI09878.1| Protein phosphatase 2C [Cynara cardunculus var. scolymus]	PF00481.19
HH_000161-RA	GO:0009570,GO:0005524	None	gi|1228869384|ref|XP_021990010.1| ribulose bisphosphate carboxylase/oxygenase activase, chloroplastic-like [Helianthus annuus]	PF00004.27
HH_000162-RA	None	None	gi|976925998|gb|KVI09877.1| hypothetical protein Ccrd_011753 [Cynara cardunculus var. scolymus]	None
HH_000163-RA	GO:0009789,GO:0009737,GO:0043231,GO:0061630,GO:0016021,GO:0005789,GO:0016567,GO:0006511,GO:0009414,GO:0009651,GO:0046872,GO:0004842	K16283	gi|976925957|gb|KVI09838.1| Zinc finger, RING/FYVE/PHD-type [Cynara cardunculus var. scolymus]	PF13639.4
HH_000164-RA	GO:0005737,GO:0000413,GO:0005829,GO:0061077,GO:0003755	K01802	gi|976925958|gb|KVI09839.1| Peptidyl-prolyl cis-trans isomerase, FKBP-type [Cynara cardunculus var. scolymus]	PF00254.26
HH_000165-RA	GO:0005737,GO:0008650	None	gi|976925952|gb|KVI09833.1| Ribosomal RNA large subunit methyltransferase E [Cynara cardunculus var. scolymus]	PF01728.17
HH_000166-RA	GO:0043565,GO:0010200,GO:0044212,GO:0003700,GO:0005829,GO:0006355,GO:0009410,GO:0045893,GO:0080183,GO:0005634	None	gi|976925953|gb|KVI09834.1| Transcription factor GRAS [Cynara cardunculus var. scolymus]	PF03514.12
HH_000167-RA	GO:0000723,GO:0042162,GO:0005634,GO:0000781,GO:0003677,GO:0003691	None	gi|976925946|gb|KVI09828.1| Homeodomain-like protein [Cynara cardunculus var. scolymus]	None
HH_000168-RA	GO:0009664,GO:0005829,GO:0016020,GO:0005576,GO:0006949,GO:0009505,GO:0009506	None	gi|976925947|gb|KVI09829.1| Barwin-like endoglucanase [Cynara cardunculus var. scolymus]	PF01357.19,PF03330.16
HH_000169-RA	GO:0010569,GO:0006306,GO:0006342,GO:0031047,GO:0046686,GO:0003723	None	gi|976925949|gb|KVI09831.1| putative domain XH [Cynara cardunculus var. scolymus]	PF03468.12,PF03470.12
HH_000170-RA	None	None	gi|976925948|gb|KVI09830.1| protein of unknown function DUF547 [Cynara cardunculus var. scolymus]	PF04784.12,PF14389.4
HH_000171-RA	GO:0006952,GO:0003723	None	gi|976925950|gb|KVI09832.1| C2 calcium-dependent membrane targeting, partial [Cynara cardunculus var. scolymus]	PF00168.28
HH_000172-RA	GO:0005737,GO:0016607,GO:0000381,GO:0005829,GO:0045292,GO:0000398,GO:0008380,GO:0003723,GO:0005681,GO:0005634,GO:0006979,GO:0042802,GO:0003729	K12900	gi|1228831595|ref|XP_021973798.1| serine/arginine-rich SC35-like splicing factor SCL30 isoform X2 [Helianthus annuus]	PF00076.20
HH_000173-RA	GO:0004674,GO:0045087,GO:0005524	None	gi|976925924|gb|KVI09807.1| Protein kinase, ATP binding site-containing protein [Cynara cardunculus var. scolymus]	PF07714.15
HH_000174-RA	GO:0000727,GO:0032508,GO:0031298,GO:0006260,GO:0000811	K10733	gi|976925932|gb|KVI09815.1| Protein of unknown function DUF506, plant [Cynara cardunculus var. scolymus]	PF04720.10,PF05916.9
HH_000175-RA	GO:0006952,GO:0046658,GO:0005975,GO:0042973	None	gi|1228908887|ref|XP_022006282.1| glucan endo-1,3-beta-glucosidase-like [Helianthus annuus]	PF00332.16
HH_000176-RA	GO:0016021,GO:0006486,GO:0006487,GO:0007368,GO:0016020,GO:0005789,GO:0004576,GO:0018279,GO:0004581	K00729	gi|976925929|gb|KVI09812.1| Glycosyl transferase, family 2 [Cynara cardunculus var. scolymus]	PF00535.24
HH_000177-RA	GO:0005737,GO:0005856,GO:0005524	K10355	gi|630058043|gb|AHY94895.1| actin [Prunella vulgaris]	PF00022.17
HH_000178-RA	GO:1905499,GO:0042335,GO:0016021,GO:0005783,GO:0010091,GO:0005829,GO:0005789,GO:0009922,GO:0009923,GO:0102758,GO:0005886,GO:0010025,GO:0042761,GO:0006665,GO:0016491	K10258	gi|976925927|gb|KVI09810.1| 3-oxo-5-alpha-steroid 4-dehydrogenase, C-terminal [Cynara cardunculus var. scolymus]	PF02544.14
HH_000179-RA	GO:0005783,GO:1902464,GO:0042742,GO:0007275,GO:0005737,GO:0043565,GO:1905933,GO:0005634,GO:0009617,GO:0045824,GO:0009909,GO:0045087,GO:0071395,GO:0050832,GO:0045893,GO:0003682,GO:0005829,GO:0051252,GO:1990904,GO:0010468,GO:0010439,GO:0003723,GO:0006397,GO:0003729	K13161	gi|976925926|gb|KVI09809.1| Nucleotide-binding, alpha-beta plait, partial [Cynara cardunculus var. scolymus]	PF00076.20
HH_000180-RA	GO:0009826,GO:0009741,GO:0016021,GO:0005886,GO:0004674,GO:0009506,GO:0004672,GO:0046777,GO:0005524	None	gi|1228831525|ref|XP_021973772.1| probable receptor-like protein kinase At5g59700 [Helianthus annuus]	PF01419.15,PF07714.15
HH_000181-RA	GO:0016021,GO:0004672,GO:0004674,GO:0009506,GO:0005886,GO:0046777,GO:0005524	None	gi|1228831525|ref|XP_021973772.1| probable receptor-like protein kinase At5g59700 [Helianthus annuus]	PF01419.15,PF07714.15
HH_000182-RA	GO:0051781,GO:0008061,GO:0005537	None	gi|976925925|gb|KVI09808.1| Mannose-binding lectin [Cynara cardunculus var. scolymus]	PF01419.15
HH_000183-RA	GO:0016021,GO:0004672,GO:0004674,GO:0009506,GO:0005886,GO:0046777,GO:0005524	None	gi|1228908931|ref|XP_022006298.1| probable receptor-like protein kinase At5g59700 [Helianthus annuus]	PF00069.23,PF01419.15,PF07714.15
HH_000184-RA	GO:0009536,GO:0016021,GO:0005886,GO:0004674,GO:0009506,GO:0010038,GO:0004672,GO:0046777,GO:0005524	None	gi|976925909|gb|KVI09792.1| Mannose-binding lectin [Cynara cardunculus var. scolymus]	PF00069.23
HH_000185-RA	GO:0006952,GO:0016021,GO:0030246,GO:0004675,GO:0002229,GO:0005886,GO:0005524,GO:0042742	None	gi|976925909|gb|KVI09792.1| Mannose-binding lectin [Cynara cardunculus var. scolymus]	PF07714.15
HH_000186-RA	None	None	gi|976925913|gb|KVI09796.1| Heavy metal-associated domain, HMA, partial [Cynara cardunculus var. scolymus]	None
HH_000187-RA	None	None	gi|976925913|gb|KVI09796.1| Heavy metal-associated domain, HMA, partial [Cynara cardunculus var. scolymus]	None
HH_000188-RA	None	None	gi|976913595|gb|KVH99847.1| Disease resistance protein [Cynara cardunculus var. scolymus]	None
HH_000189-RA	None	None	gi|1228937122|ref|XP_022017982.1| glutathione S-transferase T3-like [Helianthus annuus]	None
HH_000190-RA	None	None	None	None
HH_000191-RA	None	None	None	None
HH_000192-RA	GO:0006952,GO:0005524,GO:0043531	None	gi|976913595|gb|KVH99847.1| Disease resistance protein [Cynara cardunculus var. scolymus]	PF00931.20
HH_000193-RA	GO:0006952,GO:0005524,GO:0043531	None	gi|976913595|gb|KVH99847.1| Disease resistance protein [Cynara cardunculus var. scolymus]	PF00931.20
HH_000194-RA	GO:0006952,GO:0005524,GO:0043531	None	gi|976913595|gb|KVH99847.1| Disease resistance protein [Cynara cardunculus var. scolymus]	None
HH_000195-RA	GO:0006952,GO:0005524,GO:0043531	None	gi|976913595|gb|KVH99847.1| Disease resistance protein [Cynara cardunculus var. scolymus]	PF00931.20
HH_000196-RA	GO:0006952,GO:0005524,GO:0043531	None	gi|976913595|gb|KVH99847.1| Disease resistance protein [Cynara cardunculus var. scolymus]	None
HH_000197-RA	GO:0006952,GO:0005524,GO:0043531	None	gi|976913595|gb|KVH99847.1| Disease resistance protein [Cynara cardunculus var. scolymus]	PF00931.20
HH_000198-RA	GO:0006952,GO:0005524,GO:0043531	None	gi|976913595|gb|KVH99847.1| Disease resistance protein [Cynara cardunculus var. scolymus]	None
HH_000199-RA	None	None	gi|1228908938|ref|XP_022006301.1| uncharacterized protein LOC110904755 [Helianthus annuus]	None
HH_000200-RA	GO:0009733,GO:0018342,GO:0009737,GO:0004662,GO:0009414,GO:0005953,GO:0018344,GO:0009788,GO:0046872	K11713	gi|976925916|gb|KVI09799.1| Prenyltransferase/squalene oxidase, partial [Cynara cardunculus var. scolymus]	PF00432.19
HH_000201-RA	GO:0005737,GO:0006986,GO:0042623,GO:0031072,GO:0044183,GO:0051082,GO:0051787,GO:0034620,GO:0016887,GO:0051085,GO:0042026,GO:0005524	None	gi|976925944|gb|KVI09827.1| Heat shock protein 70, conserved site-containing protein [Cynara cardunculus var. scolymus]	PF00012.18
HH_000202-RA	GO:0016567,GO:0016740,GO:0005524	None	gi|1191653148|gb|OTG05120.1| putative ubiquitin-conjugating enzyme/RWD-like protein [Helianthus annuus]	PF00179.24
HH_000203-RA	GO:0005742,GO:0045040,GO:0016021	None	gi|976925943|gb|KVI09826.1| Plant specific mitochondrial import receptor subunit TOM20 [Cynara cardunculus var. scolymus]	PF06552.10
HH_000204-RA	GO:0016021,GO:0051539,GO:0005886	None	gi|976925940|gb|KVI09823.1| Uncharacterized protein family UPF0497, trans-membrane plant [Cynara cardunculus var. scolymus]	PF04535.10
HH_000205-RA	None	None	gi|976925939|gb|KVI09822.1| CRAL-TRIO domain-containing protein [Cynara cardunculus var. scolymus]	None
HH_000206-RA	GO:0042732,GO:0033320,GO:0070403,GO:0005777,GO:0005737,GO:0048040,GO:0005886	K08678	gi|976925941|gb|KVI09824.1| NAD-dependent epimerase/dehydratase [Cynara cardunculus var. scolymus]	PF16363.3
HH_000207-RA	GO:0005737,GO:0004399,GO:0051287,GO:0005829,GO:0008270,GO:0009570,GO:0000105	K00013	gi|1228831560|ref|XP_021973783.1| histidinol dehydrogenase, chloroplastic isoform X1 [Helianthus annuus]	PF00815.18
HH_000208-RA	GO:0005737,GO:0071013,GO:0000398,GO:0000375,GO:0005634,GO:0005681	K13124	gi|976925938|gb|KVI09821.1| G-protein beta WD-40 repeat-containing protein [Cynara cardunculus var. scolymus]	PF00400.30
HH_000209-RA	None	None	gi|976925937|gb|KVI09820.1| hypothetical protein Ccrd_011800, partial [Cynara cardunculus var. scolymus]	None
HH_000210-RA	None	None	None	None
HH_000211-RA	None	None	gi|976925904|gb|KVI09787.1| hypothetical protein Ccrd_011796 [Cynara cardunculus var. scolymus]	None
HH_000212-RA	GO:0005654,GO:0051028,GO:0003723,GO:0005730	None	gi|1228908953|ref|XP_022006308.1| THO complex subunit 4A-like [Helianthus annuus]	PF00076.20,PF13865.4
HH_000213-RA	GO:0043231,GO:0009451	None	gi|1228908955|ref|XP_022006309.1| pentatricopeptide repeat-containing protein At2g39620 [Helianthus annuus]	PF01535.18,PF13041.4
HH_000214-RA	GO:0016021,GO:0015186,GO:0048316,GO:0098712,GO:0005886	None	gi|1228908858|ref|XP_022006268.1| WAT1-related protein At2g39510-like [Helianthus annuus]	PF00892.18
HH_000215-RA	GO:0044212,GO:0010200,GO:0003700,GO:0071289,GO:0005634,GO:2000280,GO:0006355,GO:0046872	None	gi|976925902|gb|KVI09785.1| Zinc finger, C2H2 [Cynara cardunculus var. scolymus]	PF13912.4
HH_000216-RA	None	None	gi|976925921|gb|KVI09804.1| hypothetical protein Ccrd_011789 [Cynara cardunculus var. scolymus]	None
HH_000217-RA	GO:0004518,GO:0005634,GO:0046872	None	gi|976925922|gb|KVI09805.1| Harbinger transposase-derived nuclease [Cynara cardunculus var. scolymus]	PF13359.4
HH_000218-RA	GO:0009826,GO:0009741,GO:0009817,GO:0016021,GO:0005886,GO:0004674,GO:0009506,GO:0004672,GO:0046777,GO:0005524	None	gi|976925920|gb|KVI09803.1| Concanavalin A-like lectin/glucanase, subgroup [Cynara cardunculus var. scolymus]	PF07714.15,PF12819.5
HH_000219-RA	GO:0009535,GO:0009579,GO:0019898,GO:0005509,GO:0009654,GO:0015979,GO:0009507	None	gi|1228831522|ref|XP_021973771.1| photosynthetic NDH subunit of lumenal location 1, chloroplastic [Helianthus annuus]	PF01789.14
HH_000220-RA	GO:0042626,GO:0016887,GO:0005634,GO:0005887,GO:0005886,GO:0005829,GO:0005524	K05658	gi|976925918|gb|KVI09801.1| hypothetical protein Ccrd_011785 [Cynara cardunculus var. scolymus]	PF00005.25,PF00664.21
HH_000221-RA	None	None	gi|976925923|gb|KVI09806.1| Protein of unknown function DUF674 [Cynara cardunculus var. scolymus]	PF05056.10
HH_000222-RA	GO:0003735,GO:0005840,GO:0006412,GO:0019843	K02893	gi|1228831455|ref|XP_021973739.1| 60S ribosomal protein L23A-like [Helianthus annuus]	PF00276.18,PF03939.11
HH_000223-RA	None	None	None	None
HH_000224-RA	None	None	gi|976925923|gb|KVI09806.1| Protein of unknown function DUF674 [Cynara cardunculus var. scolymus]	PF05056.10
HH_000225-RA	None	None	gi|976925923|gb|KVI09806.1| Protein of unknown function DUF674 [Cynara cardunculus var. scolymus]	PF05056.10
HH_000226-RA	None	None	gi|976899816|gb|KVH88187.1| Protein of unknown function DUF674 [Cynara cardunculus var. scolymus]	None
HH_000227-RA	None	None	gi|976925841|gb|KVI09725.1| Protein of unknown function DUF674, partial [Cynara cardunculus var. scolymus]	PF05056.10
HH_000228-RA	GO:1902065,GO:0004725,GO:0017017,GO:0006952,GO:0009651,GO:0010225,GO:0010224,GO:0005829	None	gi|976925840|gb|KVI09724.1| Dual specificity phosphatase [Cynara cardunculus var. scolymus]	PF00782.18
HH_000229-RA	None	None	gi|1228911333|ref|XP_022007119.1| uncharacterized protein LOC110906205 [Helianthus annuus]	PF09713.8
HH_000230-RA	None	None	gi|976925845|gb|KVI09729.1| protein of unknown function DUF4378 [Cynara cardunculus var. scolymus]	PF14309.4
HH_000231-RA	GO:0048046	None	gi|976925844|gb|KVI09728.1| Plant disease resistance response protein [Cynara cardunculus var. scolymus]	PF03018.12
HH_000232-RA	GO:0043231,GO:0009451	None	gi|1228908805|ref|XP_022006247.1| pentatricopeptide repeat-containing protein At2g33680 [Helianthus annuus]	PF01535.18,PF12854.5,PF13041.4
HH_000233-RA	GO:0016787,GO:0090430,GO:0009809,GO:0005783,GO:0042542,GO:0005794,GO:0016020,GO:0046686,GO:0003846,GO:0010043,GO:0005886,GO:0004622,GO:0005634,GO:0016298,GO:0006979,GO:0009506	None	gi|976925842|gb|KVI09726.1| Alpha/beta hydrolase fold-1 [Cynara cardunculus var. scolymus]	PF12146.6
HH_000234-RA	GO:0005794,GO:0022626,GO:0022625,GO:0003735,GO:0000463,GO:0006412,GO:0003729	K02918	gi|976925838|gb|KVI09722.1| Ribosomal protein L29 [Cynara cardunculus var. scolymus]	PF00831.21
HH_000235-RA	GO:0006633,GO:0005783,GO:0016020,GO:0102337,GO:0102336,GO:0102338,GO:0102756	None	gi|976925876|gb|KVI09760.1| 3-Oxoacyl-[acyl-carrier-protein (ACP)] synthase III C-terminal [Cynara cardunculus var. scolymus]	PF08541.8
HH_000236-RA	GO:0030570,GO:0045490,GO:0046872	K01728	gi|976925875|gb|KVI09759.1| AmbAllergen [Cynara cardunculus var. scolymus]	PF00544.17
HH_000237-RA	GO:0006633,GO:0016021,GO:0009416,GO:0102337,GO:0102336,GO:0009409,GO:0102338,GO:0102756	K15397	gi|976925873|gb|KVI09757.1| 3-Oxoacyl-[acyl-carrier-protein (ACP)] synthase III C-terminal [Cynara cardunculus var. scolymus]	PF08392.10,PF08541.8
HH_000238-RA	GO:0034613,GO:0016021,GO:0016020,GO:0005886,GO:0009651,GO:0005634	None	gi|976925874|gb|KVI09758.1| Ankyrin repeat-containing protein [Cynara cardunculus var. scolymus]	PF12796.5,PF13962.4
HH_000239-RA	None	None	gi|976925871|gb|KVI09755.1| hypothetical protein Ccrd_011844 [Cynara cardunculus var. scolymus]	None
HH_000240-RA	GO:0019210,GO:0009506,GO:0005886	None	gi|1228911330|ref|XP_022007118.1| probable membrane-associated kinase regulator 4 [Helianthus annuus]	None
HH_000241-RA	GO:0004823,GO:0005829,GO:0006429,GO:0009506,GO:0002161,GO:0005524,GO:0009507	K01869	gi|976898496|gb|KVH87486.1| Aminoacyl-tRNA synthetase, class 1a, anticodon-binding [Cynara cardunculus var. scolymus]	PF00133.20,PF08264.11
HH_000242-RA	None	None	gi|976926066|gb|KVI09943.1| FBD-like protein, partial [Cynara cardunculus var. scolymus]	PF00646.31
HH_000243-RA	None	None	gi|976926065|gb|KVI09942.1| hypothetical protein Ccrd_011660 [Cynara cardunculus var. scolymus]	PF00646.31,PF08387.8
HH_000244-RA	GO:0015706,GO:0010447,GO:0016021,GO:0042128,GO:0010542,GO:0005886	None	gi|976925872|gb|KVI09756.1| Major facilitator superfamily domain, general substrate transporter, partial [Cynara cardunculus var. scolymus]	PF00854.19
HH_000245-RA	None	None	None	None
HH_000246-RA	GO:0005737,GO:0030435,GO:0051321,GO:0000329	None	gi|976925870|gb|KVI09754.1| Protein of unknown function DUF155 [Cynara cardunculus var. scolymus]	PF02582.12
HH_000247-RA	GO:0005737,GO:0031087,GO:0032968,GO:0005634,GO:0010498,GO:0016567,GO:0030014,GO:0030015,GO:0003723,GO:0046872,GO:0004842,GO:0000209	None	gi|976925857|gb|KVI09741.1| Nucleotide-binding, alpha-beta plait [Cynara cardunculus var. scolymus]	PF14570.4
HH_000248-RA	GO:0006355,GO:0003700,GO:0005634,GO:0003677,GO:0080050,GO:0010228,GO:0009909	K09284	gi|976925858|gb|KVI09742.1| AP2/ERF domain-containing protein [Cynara cardunculus var. scolymus]	PF00847.18
HH_000249-RA	GO:0102555,GO:0009249,GO:0005576,GO:0005739,GO:0033819	K23735	gi|976914029|gb|KVI00265.1| Biotin/lipoate A/B protein ligase [Cynara cardunculus var. scolymus]	PF03099.17
HH_000250-RA	GO:0005737,GO:0000913,GO:0030863,GO:0005829,GO:0030981,GO:0030865,GO:0009574,GO:0000226,GO:0005938,GO:0005886	K16546	gi|1228831513|ref|XP_021973767.1| protein TONNEAU 1a-like [Helianthus annuus]	PF16045.3
HH_000251-RA	GO:0000160,GO:0005634,GO:0048511	K12131	gi|976925885|gb|KVI09769.1| CCT domain-containing protein, partial [Cynara cardunculus var. scolymus]	PF00072.22,PF06203.12
HH_000252-RA	GO:0000187,GO:0006468,GO:1900426,GO:0045088,GO:0071323,GO:0045087,GO:0005886,GO:0004675,GO:0046658,GO:1900150,GO:0004672,GO:0005524	None	gi|1228909474|ref|XP_022006539.1| probable serine/threonine-protein kinase PBL7 [Helianthus annuus]	PF07714.15
HH_000253-RA	GO:0090630,GO:0006886,GO:0005096,GO:0005509,GO:0017137	None	gi|976925887|gb|KVI09771.1| Rab-GTPase-TBC domain-containing protein [Cynara cardunculus var. scolymus]	PF00566.16
HH_000254-RA	None	None	None	None
HH_000255-RA	GO:0006655,GO:0009941,GO:0008444,GO:0005783,GO:0016021,GO:0030145,GO:0031090,GO:0046474,GO:0043231	None	gi|976925890|gb|KVI09774.1| CDP-alcohol phosphatidyltransferase [Cynara cardunculus var. scolymus]	None
HH_000256-RA	None	None	gi|976925891|gb|KVI09775.1| hypothetical protein Ccrd_011856 [Cynara cardunculus var. scolymus]	None
HH_000257-RA	GO:0016607,GO:0000381,GO:0045292,GO:0005634,GO:0000398,GO:0008270,GO:0003729,GO:0008380,GO:0005681,GO:0003723	K12896	gi|1191647847|gb|OTF99820.1| putative zinc finger, CCHC-type, Nucleotide-binding alpha-beta plait domain protein [Helianthus annuus]	PF00076.20,PF00098.21
HH_000258-RA	GO:0018026,GO:0018023,GO:0009570,GO:0016279,GO:0030785,GO:0009507	None	gi|976925884|gb|KVI09768.1| Rubisco LS methyltransferase, substrate-binding domain-containing protein [Cynara cardunculus var. scolymus]	PF09273.9
HH_000259-RA	GO:0005634,GO:0000380,GO:0008380	K23802	gi|976925883|gb|KVI09767.1| SAC3/GANP/Nin1/mts3/eIF-3 p25 [Cynara cardunculus var. scolymus]	PF03399.14
HH_000260-RA	GO:0003700,GO:0043565,GO:0005634,GO:0046982,GO:0045893	K08065	gi|930315767|gb|ALF46687.1| NF-Y protein, partial [Chrysanthemum x morifolium]	PF00808.21
HH_000261-RA	GO:0009737,GO:0005634,GO:0051252,GO:1990904,GO:0010029,GO:0003723,GO:0009414,GO:0009651,GO:0003729,GO:0006397	None	gi|976925846|gb|KVI09730.1| Nucleotide-binding, alpha-beta plait [Cynara cardunculus var. scolymus]	PF00076.20
HH_000262-RA	GO:0009409,GO:0009737,GO:0016021,GO:0042538	None	gi|778700767|ref|XP_004143609.2| PREDICTED: uncharacterized protein LOC101203086 [Cucumis sativus]	PF01679.15
HH_000263-RA	None	None	None	None
HH_000264-RA	GO:0005089,GO:0005737,GO:0000325,GO:0005802,GO:0006886,GO:0005770,GO:0005096,GO:0005525	K20131	gi|976925848|gb|KVI09732.1| Vacuolar sorting protein 9 [Cynara cardunculus var. scolymus]	PF02204.16
HH_000265-RA	None	None	None	None
HH_000266-RA	None	None	gi|976925849|gb|KVI09733.1| hypothetical protein Ccrd_011867 [Cynara cardunculus var. scolymus]	None
HH_000267-RA	None	None	None	PF03004.12
HH_000268-RA	GO:0005739	None	gi|976925854|gb|KVI09738.1| lateral organ boundaries domain-containing protein [Cynara cardunculus var. scolymus]	PF03195.12
HH_000269-RA	GO:0000095,GO:0009941,GO:0016021,GO:0031969,GO:0005743	None	gi|976925855|gb|KVI09739.1| Calcium-binding EF-hand [Cynara cardunculus var. scolymus]	PF00153.25
HH_000270-RA	GO:0016021,GO:0030150,GO:0001405,GO:0001671	K09539	gi|976925866|gb|KVI09750.1| DnaJ domain-containing protein [Cynara cardunculus var. scolymus]	None
HH_000271-RA	GO:0005737,GO:0008017,GO:0005634,GO:0005874,GO:0005516	None	gi|976925865|gb|KVI09749.1| protein of unknown function DUF4005 [Cynara cardunculus var. scolymus]	PF00612.25
HH_000272-RA	None	None	None	None
HH_000273-RA	None	None	gi|1021038109|gb|KZM95892.1| hypothetical protein DCAR_019134 [Daucus carota subsp. sativus]	None
HH_000274-RA	GO:0005737,GO:0006887,GO:0019905,GO:0042113	None	gi|976925864|gb|KVI09748.1| Taxilin family [Cynara cardunculus var. scolymus]	PF09728.7
HH_000275-RA	GO:0043565,GO:0048511,GO:0017053,GO:0000122,GO:0006325,GO:0001012,GO:0005634,GO:0003714,GO:0035257,GO:0000118,GO:0046966,GO:0000790,GO:0045892,GO:0003682,GO:0042826	None	gi|976925863|gb|KVI09747.1| Homeodomain-like protein [Cynara cardunculus var. scolymus]	PF00249.29
HH_000276-RA	GO:0043565,GO:0048511,GO:0017053,GO:0000122,GO:0006325,GO:0001012,GO:0005634,GO:0003714,GO:0035257,GO:0000118,GO:0046966,GO:0000790,GO:0045892,GO:0003682,GO:0042826	K04650	gi|976925863|gb|KVI09747.1| Homeodomain-like protein [Cynara cardunculus var. scolymus]	PF00249.29
HH_000277-RA	GO:0043565,GO:0048511,GO:0017053,GO:0000122,GO:0006325,GO:0001012,GO:0005634,GO:0003714,GO:0035257,GO:0000118,GO:0046966,GO:0000790,GO:0045892,GO:0003682,GO:0042826	K04650	gi|976925863|gb|KVI09747.1| Homeodomain-like protein [Cynara cardunculus var. scolymus]	PF00249.29
HH_000278-RA	GO:0051603,GO:0005576,GO:0004185	K16297	gi|1228908735|ref|XP_022006220.1| serine carboxypeptidase-like 27 [Helianthus annuus]	PF00450.20
HH_000279-RA	GO:0016021,GO:0005886,GO:0009506,GO:0035265	None	gi|976925860|gb|KVI09744.1| Tetraspanin [Cynara cardunculus var. scolymus]	PF00335.18
HH_000280-RA	GO:0046872,GO:0061630	None	gi|976925859|gb|KVI09743.1| Zinc finger, RING/FYVE/PHD-type [Cynara cardunculus var. scolymus]	None
HH_000281-RA	GO:0009535,GO:0016168,GO:0009522,GO:0009523,GO:0016021,GO:0018298,GO:0009768,GO:0009416,GO:0046872	None	gi|976925868|gb|KVI09752.1| Chlorophyll A-B binding protein [Cynara cardunculus var. scolymus]	PF00504.19
HH_000282-RA	GO:0050832,GO:0016021,GO:0005886	None	gi|976926259|gb|KVI10128.1| Leucine-rich repeat-containing protein [Cynara cardunculus var. scolymus]	PF00560.31,PF08263.10,PF13855.4
HH_000283-RA	GO:0006468,GO:0030246,GO:0004674,GO:0005516,GO:0005886,GO:0005524,GO:0048544	None	gi|976920255|gb|KVI04988.1| Apple-like protein, partial [Cynara cardunculus var. scolymus]	PF00954.18,PF01453.22,PF07714.15,PF08276.9
HH_000284-RA	None	None	None	None
HH_000285-RA	GO:0006468,GO:0030246,GO:0004674,GO:0005516,GO:0005886,GO:0005524,GO:0048544	None	gi|976925856|gb|KVI09740.1| Apple-like protein, partial [Cynara cardunculus var. scolymus]	PF00954.18,PF01453.22,PF07714.15,PF08276.9
HH_000286-RA	GO:0060320	None	gi|976925856|gb|KVI09740.1| Apple-like protein, partial [Cynara cardunculus var. scolymus]	PF01453.22
HH_000287-RA	GO:0006468,GO:0030246,GO:0004674,GO:0005516,GO:0005886,GO:0005524,GO:0048544	None	gi|976925856|gb|KVI09740.1| Apple-like protein, partial [Cynara cardunculus var. scolymus]	PF00954.18,PF01453.22,PF07714.15,PF08276.9
HH_000288-RA	GO:0006468,GO:0031625,GO:0005773,GO:0016021,GO:0030246,GO:0004675,GO:0004674,GO:0009506,GO:0005886,GO:0005524,GO:0048544	None	gi|976925856|gb|KVI09740.1| Apple-like protein, partial [Cynara cardunculus var. scolymus]	PF00069.23,PF00954.18,PF01453.22,PF07714.15,PF08276.9
HH_000289-RA	GO:0006468,GO:0030246,GO:0004674,GO:0005516,GO:0005886,GO:0005524,GO:0048544	None	gi|976925867|gb|KVI09751.1| Apple-like protein [Cynara cardunculus var. scolymus]	PF00954.18,PF01453.22,PF07714.15,PF08276.9
HH_000290-RA	GO:0004674,GO:0016021,GO:0005524	None	gi|976905191|gb|KVH92835.1| Concanavalin A-like lectin/glucanase, subgroup [Cynara cardunculus var. scolymus]	PF01657.15
HH_000291-RA	None	None	None	None
HH_000292-RA	GO:0005737,GO:0038023,GO:0005829,GO:0009738,GO:0080163,GO:0004864,GO:0010427,GO:0005886,GO:1902584,GO:0005634,GO:0042802,GO:0042803	None	gi|976907966|gb|KVH95201.1| Polyketide cyclase/dehydrase [Cynara cardunculus var. scolymus]	None
HH_000293-RA	GO:0006468,GO:0031625,GO:0016021,GO:0030246,GO:0004674,GO:0005516,GO:0005886,GO:0009506,GO:0005524,GO:0048544	None	gi|1228948010|ref|XP_022022811.1| G-type lectin S-receptor-like serine/threonine-protein kinase At4g27290 [Helianthus annuus]	PF07714.15
HH_000294-RA	GO:0006468,GO:0030246,GO:0004674,GO:0005516,GO:0005886,GO:0005524,GO:0048544	None	gi|1228948010|ref|XP_022022811.1| G-type lectin S-receptor-like serine/threonine-protein kinase At4g27290 [Helianthus annuus]	PF00954.18,PF01453.22,PF07714.15,PF08276.9
HH_000295-RA	GO:0006468,GO:0030246,GO:0004674,GO:0005516,GO:0005886,GO:0005524,GO:0048544	None	gi|976925877|gb|KVI09761.1| Apple-like protein [Cynara cardunculus var. scolymus]	PF00954.18,PF01453.22
HH_000296-RA	None	None	gi|1191647501|gb|OTF99474.1| putative S-locus glycoprotein domain, Bulb-type lectin domain, PAN/Apple domain protein [Helianthus annuus]	None
HH_000297-RA	GO:0006468,GO:0030246,GO:0004674,GO:0005516,GO:0005886,GO:0005524,GO:0048544	None	gi|1021046220|gb|KZN04000.1| hypothetical protein DCAR_004862 [Daucus carota subsp. sativus]	PF07714.15
HH_000298-RA	GO:0006468,GO:0030246,GO:0004674,GO:0005516,GO:0005886,GO:0005524,GO:0048544	None	gi|976925877|gb|KVI09761.1| Apple-like protein [Cynara cardunculus var. scolymus]	PF00954.18,PF01453.22,PF08276.9
HH_000299-RA	GO:0006468,GO:0030246,GO:0004674,GO:0005516,GO:0005886,GO:0005524,GO:0048544	None	gi|1228948010|ref|XP_022022811.1| G-type lectin S-receptor-like serine/threonine-protein kinase At4g27290 [Helianthus annuus]	PF00069.23,PF00954.18,PF01453.22,PF07714.15,PF08276.9
HH_000300-RA	None	None	None	None
HH_000301-RA	GO:0004107,GO:0009423,GO:0005829,GO:0010181,GO:0009507,GO:0009073	K01736	gi|1228927076|ref|XP_022013568.1| chorismate synthase 1, chloroplastic-like [Helianthus annuus]	PF01264.19
HH_000302-RA	GO:0006952,GO:0016787,GO:0016042	None	gi|976925882|gb|KVI09766.1| Acyl transferase/acyl hydrolase/lysophospholipase, partial [Cynara cardunculus var. scolymus]	PF01734.20
HH_000303-RA	GO:0005576,GO:0005887,GO:0015173	None	gi|1228768524|ref|XP_021973906.1| uncharacterized protein LOC110868931 isoform X1 [Helianthus annuus]	PF03222.11
HH_000304-RA	GO:1902600,GO:0042626,GO:0016471	K02152	gi|976925880|gb|KVI09764.1| Vacuolar (H+)-ATPase G subunit [Cynara cardunculus var. scolymus]	PF03179.13
HH_000305-RA	GO:0005739,GO:0009536,GO:0006457,GO:0005783,GO:0099503,GO:0005618,GO:0005788,GO:0005623,GO:0005774,GO:0005576,GO:0003756,GO:0045454,GO:0005634,GO:0006979,GO:0034976	K09580	gi|1228768518|ref|XP_021973879.1| protein disulfide isomerase-like 1-4 [Helianthus annuus]	PF00085.18,PF13848.4
HH_000306-RA	GO:0005720,GO:0006306,GO:0050776,GO:0035194,GO:0030422,GO:0005634,GO:0003677,GO:0006366,GO:0050832,GO:0000419,GO:0005665,GO:0031047,GO:0032549,GO:0003899,GO:0046872,GO:0000418	None	gi|1228768514|ref|XP_021973859.1| DNA-directed RNA polymerases IV and V subunit 2-like [Helianthus annuus]	PF00562.26,PF04561.12,PF04563.13,PF04565.14,PF04567.15
HH_000307-RA	GO:0015250,GO:0006833,GO:0016021,GO:0005886	K09872	gi|976925894|gb|KVI09778.1| Aquaporin-like protein [Cynara cardunculus var. scolymus]	PF00230.18
HH_000308-RA	GO:0005737,GO:0035196,GO:0003725,GO:0070919	None	gi|976925835|gb|KVI09720.1| Double-stranded RNA-binding [Cynara cardunculus var. scolymus]	PF00035.24
HH_000309-RA	GO:0010072,GO:0031087,GO:0000290,GO:0000932,GO:0000287,GO:0019048,GO:0030145,GO:0005737,GO:0009791,GO:0050072,GO:0016441,GO:0006402,GO:0006397,GO:0005524,GO:0003729	K12613	gi|976925819|gb|KVI09704.1| mRNA decapping protein 2, Box A [Cynara cardunculus var. scolymus]	PF00293.26,PF05026.11
HH_000310-RA	None	None	gi|976925818|gb|KVI09703.1| hypothetical protein Ccrd_011895 [Cynara cardunculus var. scolymus]	PF00583.23
HH_000311-RA	GO:0005737,GO:0006006,GO:0000287,GO:0004614	None	gi|1228908682|ref|XP_022006197.1| uncharacterized protein LOC110904663 isoform X1 [Helianthus annuus]	PF02878.14,PF02879.14
HH_000312-RA	GO:0005737,GO:0005634,GO:0031386,GO:0000398,GO:0006464	K13113	gi|629085023|gb|KCW51380.1| hypothetical protein EUGRSUZ_J00924, partial [Eucalyptus grandis]	PF00240.21
HH_000313-RA	GO:0006355,GO:0005634,GO:0009734,GO:0003677	None	gi|976925823|gb|KVI09708.1| Aux/IAA-ARF-dimerization [Cynara cardunculus var. scolymus]	PF02362.19,PF06507.11
HH_000314-RA	GO:0005783,GO:0006487,GO:0005774,GO:0016021,GO:0005739,GO:0008250,GO:0005886,GO:0009505,GO:0004579,GO:0018279	K12666	gi|976925822|gb|KVI09707.1| Ribophorin I [Cynara cardunculus var. scolymus]	PF04597.12
HH_000315-RA	GO:0016567	None	gi|976925829|gb|KVI09714.1| BTB/POZ fold, partial [Cynara cardunculus var. scolymus]	PF00651.29,PF03000.12
HH_000316-RA	GO:0005737,GO:0007015,GO:0009825,GO:0010090,GO:0030036,GO:0003779,GO:0005885,GO:0051015,GO:0030041,GO:0042995,GO:0034314	K05754	gi|976925828|gb|KVI09713.1| ARP2/3 complex, 16kDa subunit (p16-Arc) [Cynara cardunculus var. scolymus]	PF04699.12
HH_000317-RA	GO:0016567,GO:0009630,GO:0046872,GO:0061630,GO:0048364	None	gi|1228908668|ref|XP_022006191.1| uncharacterized protein LOC110904654 [Helianthus annuus]	PF00092.26,PF14624.4,PF17123.3
HH_000318-RA	GO:0005737,GO:0044209,GO:0005829,GO:0004001,GO:0019900,GO:0016032,GO:0005886,GO:0006169,GO:0005507,GO:0005634,GO:0005524	K00856	gi|1228829978|ref|XP_021973131.1| adenosine kinase 2-like isoform X1 [Helianthus annuus]	PF00294.22
HH_000319-RA	GO:0009826,GO:0051213,GO:0006338,GO:0009741,GO:0005634,GO:0048579,GO:0035097,GO:0006355,GO:0032452,GO:0033169,GO:0034647,GO:0003676,GO:0046872,GO:0048577	None	gi|976925833|gb|KVI09718.1| JmjC domain-containing protein [Cynara cardunculus var. scolymus]	PF02373.20,PF02375.15
HH_000320-RA	GO:0001650,GO:0000463,GO:0003723,GO:0000466,GO:0005730	K14861	gi|1228908660|ref|XP_022006187.1| uncharacterized protein LOC110904650 isoform X1 [Helianthus annuus]	PF11707.6,PF16201.3
HH_000321-RA	GO:0042626,GO:0016021,GO:0016887,GO:0005886,GO:0055085,GO:0005524	None	gi|1228908658|ref|XP_022006186.1| ABC transporter G family member 24 [Helianthus annuus]	PF00005.25,PF01061.22
HH_000322-RA	GO:0080142,GO:0005829,GO:0009617,GO:0042742,GO:0005886,GO:0004672,GO:0002221,GO:0005524	None	gi|976925810|gb|KVI09695.1| Protein kinase, ATP binding site-containing protein [Cynara cardunculus var. scolymus]	PF07714.15
HH_000323-RA	GO:0004843	None	gi|1191647471|gb|OTF99444.1| putative cysteine proteinases superfamily protein [Helianthus annuus]	PF02338.17
HH_000324-RA	GO:0006417,GO:0010608,GO:0005737,GO:0003729	K17943	gi|976925812|gb|KVI09697.1| Armadillo-like helical [Cynara cardunculus var. scolymus]	PF00806.17,PF07990.10
HH_000325-RA	GO:0005774,GO:0003333,GO:0016021,GO:0015171,GO:0005886	K15015	gi|976925813|gb|KVI09698.1| Amino acid transporter, transmembrane [Cynara cardunculus var. scolymus]	PF01490.16
HH_000326-RA	GO:0005737,GO:0005634,GO:0004842,GO:0070696	None	gi|976925814|gb|KVI09699.1| Armadillo [Cynara cardunculus var. scolymus]	PF00514.21,PF04564.13
HH_000327-RA	GO:0009982,GO:0000488,GO:0000489,GO:0003723,GO:0009501,GO:0032544,GO:0001522,GO:0009507	None	gi|976925815|gb|KVI09700.1| Pseudouridine synthase, catalytic domain-containing protein [Cynara cardunculus var. scolymus]	PF00849.20,PF01479.23
HH_000328-RA	GO:0006893,GO:0005856,GO:0009524,GO:0006612,GO:0000145,GO:0090522,GO:0005618,GO:0006904,GO:0005829,GO:0006887,GO:0005623,GO:0060321,GO:0005886,GO:0048354,GO:0009506,GO:0070062	K06111	gi|1191647385|gb|OTF99358.1| putative sec8 exocyst complex component specific domain-containing protein [Helianthus annuus]	PF04048.12
HH_000329-RA	GO:0005773,GO:0051603,GO:0005829,GO:0005576,GO:0004185	K16298	gi|976925817|gb|KVI09702.1| Peptidase S10, serine carboxypeptidase [Cynara cardunculus var. scolymus]	PF00450.20
HH_000330-RA	None	None	gi|1228908430|ref|XP_022006096.1| uncharacterized protein LOC110904562 [Helianthus annuus]	PF13259.4
HH_000331-RA	None	None	None	None
HH_000332-RA	GO:0003729,GO:0009414,GO:0005730,GO:0005634,GO:0051252,GO:1990904,GO:0031490,GO:0045892,GO:0008270,GO:0003676,GO:0005886,GO:0009409,GO:0048026,GO:0003682,GO:0003723	K12885	gi|976925808|gb|KVI09693.1| hypothetical protein Ccrd_011918, partial [Cynara cardunculus var. scolymus]	PF00076.20,PF00098.21
HH_000333-RA	GO:0006306,GO:0030422,GO:0032044,GO:0006342,GO:0080188,GO:0032784,GO:0005654,GO:0016458,GO:0006357,GO:0003723,GO:0003677,GO:0006368,GO:0003682,GO:0003729	None	gi|976925809|gb|KVI09694.1| hypothetical protein Ccrd_011919 [Cynara cardunculus var. scolymus]	PF00098.21,PF03439.11
HH_000334-RA	GO:0030570,GO:0045490,GO:0046872,GO:0031225	K01728	gi|1228908607|ref|XP_022006166.1| probable pectate lyase 5 [Helianthus annuus]	PF00544.17
HH_000335-RA	None	None	None	None
HH_000336-RA	GO:0043565,GO:0044212,GO:0003700,GO:2000012,GO:0008134,GO:0009960,GO:0000976,GO:0000977,GO:0045944,GO:0046983,GO:0005634,GO:0007275,GO:0000981	None	gi|976925806|gb|KVI09692.1| Transcription factor, MADS-box [Cynara cardunculus var. scolymus]	PF00319.16
HH_000337-RA	GO:0043565,GO:0044212,GO:0003700,GO:2000012,GO:0008134,GO:0009960,GO:0000976,GO:0000977,GO:0045944,GO:0046983,GO:0005634,GO:0007275,GO:0000981	None	gi|976925806|gb|KVI09692.1| Transcription factor, MADS-box [Cynara cardunculus var. scolymus]	PF00319.16
HH_000338-RA	GO:0043565,GO:0044212,GO:0003700,GO:2000012,GO:0008134,GO:0009960,GO:0000976,GO:0000977,GO:0045944,GO:0046983,GO:0005634,GO:0007275,GO:0000981	None	gi|976925806|gb|KVI09692.1| Transcription factor, MADS-box [Cynara cardunculus var. scolymus]	None
HH_000339-RA	GO:0043565,GO:0044212,GO:0003700,GO:2000012,GO:0008134,GO:0009960,GO:0000976,GO:0000977,GO:0045944,GO:0046983,GO:0005634,GO:0007275,GO:0000981	None	gi|976925806|gb|KVI09692.1| Transcription factor, MADS-box [Cynara cardunculus var. scolymus]	PF00319.16
HH_000340-RA	GO:0043565,GO:0044212,GO:0003700,GO:2000012,GO:0008134,GO:0009960,GO:0000976,GO:0000977,GO:0045944,GO:0046983,GO:0005634,GO:0007275,GO:0000981	None	gi|976925806|gb|KVI09692.1| Transcription factor, MADS-box [Cynara cardunculus var. scolymus]	PF00319.16
HH_000341-RA	GO:0043565,GO:0043078,GO:0044212,GO:0003700,GO:0008134,GO:0007275,GO:0000976,GO:0000977,GO:0045944,GO:0046983,GO:0005634,GO:0009559,GO:0000981	None	gi|976925806|gb|KVI09692.1| Transcription factor, MADS-box [Cynara cardunculus var. scolymus]	None
HH_000342-RA	GO:0043565,GO:0043078,GO:0044212,GO:0003700,GO:0008134,GO:0007275,GO:0000976,GO:0000977,GO:0045944,GO:0046983,GO:0005634,GO:0009559,GO:0000981	None	gi|976925797|gb|KVI09685.1| Transcription factor, MADS-box [Cynara cardunculus var. scolymus]	PF00319.16
HH_000343-RA	None	None	gi|976925797|gb|KVI09685.1| Transcription factor, MADS-box [Cynara cardunculus var. scolymus]	None
HH_000344-RA	GO:0043565,GO:0044212,GO:0003700,GO:2000012,GO:0008134,GO:0009960,GO:0000976,GO:0000977,GO:0045944,GO:0046983,GO:0005634,GO:0007275,GO:0000981	None	gi|976925799|gb|KVI09686.1| Transcription factor, MADS-box [Cynara cardunculus var. scolymus]	PF00319.16
HH_000345-RA	GO:0043565,GO:0044212,GO:0003700,GO:2000012,GO:0008134,GO:0009960,GO:0000976,GO:0000977,GO:0045944,GO:0046983,GO:0005634,GO:0007275,GO:0000981	None	gi|976925799|gb|KVI09686.1| Transcription factor, MADS-box [Cynara cardunculus var. scolymus]	PF00319.16
HH_000346-RA	GO:0048046,GO:0005783,GO:0099503,GO:0005618,GO:0009625,GO:0006952,GO:0010466,GO:0030414,GO:0004867,GO:0004869	None	gi|1228814337|ref|XP_022039672.1| kunitz trypsin inhibitor 2-like [Helianthus annuus]	PF00197.16,PF00319.16
HH_000347-RA	GO:0043565,GO:0044212,GO:0003700,GO:2000012,GO:0008134,GO:0009960,GO:0000976,GO:0000977,GO:0045944,GO:0046983,GO:0005634,GO:0007275,GO:0000981	None	gi|976925806|gb|KVI09692.1| Transcription factor, MADS-box [Cynara cardunculus var. scolymus]	PF00319.16
HH_000348-RA	GO:0043565,GO:0044212,GO:0003700,GO:2000012,GO:0008134,GO:0009960,GO:0000976,GO:0000977,GO:0045944,GO:0046983,GO:0005634,GO:0007275,GO:0000981	None	gi|976925806|gb|KVI09692.1| Transcription factor, MADS-box [Cynara cardunculus var. scolymus]	PF00319.16
HH_000349-RA	GO:0009570,GO:0005983,GO:0051060,GO:0010303,GO:0009507,GO:0019252	None	gi|1228908432|ref|XP_022006097.1| pullulanase 1, chloroplastic isoform X1 [Helianthus annuus]	PF02922.16,PF11852.6
HH_000350-RA	GO:0005618,GO:0004322,GO:0005829,GO:0009932,GO:0005774,GO:0048046,GO:0046658,GO:0055072,GO:0006826,GO:0005886,GO:0005507,GO:0009505,GO:0009506,GO:0031225	None	gi|1228913626|ref|XP_022008327.1| monocopper oxidase-like protein SKS1 [Helianthus annuus]	PF00394.20,PF07731.12,PF07732.13
HH_000351-RA	GO:0005737,GO:0044212,GO:0010150,GO:0003700,GO:0016021,GO:0009819,GO:2000377,GO:0005789,GO:0045893,GO:0005634	None	gi|976925784|gb|KVI09674.1| No apical meristem (NAM) protein [Cynara cardunculus var. scolymus]	PF02365.13
HH_000352-RA	GO:0009695,GO:0016874,GO:0009611,GO:0005524,GO:0005777	K18687	gi|976925787|gb|KVI09677.1| AMP-binding, conserved site-containing protein [Cynara cardunculus var. scolymus]	PF00501.26,PF13193.4
HH_000353-RA	GO:0005737,GO:0009753,GO:0006869,GO:0005829,GO:0008289,GO:0000062,GO:0009723,GO:0009416,GO:0005634	None	gi|976925788|gb|KVI09678.1| Kelch-type beta propeller, partial [Cynara cardunculus var. scolymus]	PF01344.23,PF13415.4
HH_000354-RA	GO:0017101,GO:0006422,GO:0005783,GO:0005829,GO:0005886,GO:0050832,GO:0003723,GO:0003677,GO:0046686,GO:0004815,GO:0046872,GO:0005524	K22503	gi|1228878670|ref|XP_021994035.1| aspartate--tRNA ligase 2, cytoplasmic-like [Helianthus annuus]	PF00152.18,PF01336.23
HH_000355-RA	GO:0000387,GO:0005732,GO:0071013,GO:0000398,GO:0003723,GO:0005685	K11098	gi|976925780|gb|KVI09670.1| Like-Sm (LSM) domain-containing protein [Cynara cardunculus var. scolymus]	PF01423.20
HH_000356-RA	None	None	gi|976925779|gb|KVI09669.1| F-box domain, cyclin-like protein [Cynara cardunculus var. scolymus]	None
HH_000357-RA	None	None	gi|976925778|gb|KVI09668.1| EEIG1/EHBP1 N-terminal domain-containing protein [Cynara cardunculus var. scolymus]	PF10358.7
HH_000358-RA	GO:0008104,GO:0035204,GO:0007616,GO:0005886,GO:0007419,GO:0008270,GO:0003677,GO:0008356,GO:0000209,GO:0005737,GO:0045747,GO:0005634,GO:0007476,GO:0030707,GO:0007498,GO:0016360,GO:0048471,GO:0048749,GO:1901981,GO:0045314,GO:0061630,GO:0030718,GO:0007399,GO:0007423,GO:0007398,GO:0005829,GO:0007422,GO:0046532,GO:0045807	K01931	gi|976925777|gb|KVI09667.1| hypothetical protein Ccrd_011943 [Cynara cardunculus var. scolymus]	PF13920.4
HH_000359-RA	None	None	gi|976925776|gb|KVI09666.1| Protein of unknown function DUF1997 [Cynara cardunculus var. scolymus]	PF09366.8
HH_000360-RA	GO:0046719,GO:0005829,GO:0005886,GO:0008380,GO:0003729	K14944	gi|976925775|gb|KVI09665.1| K Homology domain-containing protein [Cynara cardunculus var. scolymus]	PF00013.27
HH_000361-RA	GO:0005344,GO:0019825,GO:0020037,GO:0005829,GO:0006631,GO:0019432,GO:0046872	None	gi|1228829667|ref|XP_021972987.1| non-symbiotic hemoglobin 2-like [Helianthus annuus]	PF00042.20
HH_000362-RA	GO:0005344,GO:0019825,GO:0020037,GO:0005829,GO:0006631,GO:0019432,GO:0046872	None	gi|3297847|emb|CAA07547.1| nonsymbiotic hemoglobin [Cichorium intybus x Cichorium endivia]	PF00042.20
HH_000363-RA	None	None	gi|976925782|gb|KVI09672.1| hypothetical protein Ccrd_011948 [Cynara cardunculus var. scolymus]	None
HH_000364-RA	GO:0019203,GO:0007623,GO:0008138,GO:0005982,GO:0009501,GO:0005634	None	gi|976925781|gb|KVI09671.1| Dual specificity phosphatase, catalytic domain-containing protein [Cynara cardunculus var. scolymus]	PF00782.18,PF16561.3
HH_000365-RA	GO:0005829,GO:0016887,GO:0005524	K01551	gi|976925789|gb|KVI09679.1| Anion-transporting ATPase-like domain-containing protein, partial [Cynara cardunculus var. scolymus]	PF02374.13
HH_000366-RA	GO:0030176,GO:0006888,GO:0005783,GO:0009306,GO:0005096,GO:0005090,GO:0006817,GO:0051020,GO:0016036,GO:0003400,GO:0005886	K14003	gi|976925767|gb|KVI09658.1| hypothetical protein Ccrd_011951 [Cynara cardunculus var. scolymus]	PF00400.30
HH_000367-RA	GO:0031969,GO:0010276,GO:0016301,GO:0010189,GO:0016021,GO:0009507	K18678	gi|229315933|gb|ACP43458.1| phytol kinase [Lactuca sativa]	None
HH_000368-RA	None	None	gi|976925763|gb|KVI09654.1| Ferritin/ribonucleotide reductase-like protein [Cynara cardunculus var. scolymus]	PF04305.12
HH_000369-RA	GO:0005845,GO:0006370,GO:0005634,GO:0004482,GO:0003723	K00565	gi|1228908573|ref|XP_022006150.1| mRNA cap guanine-N7 methyltransferase 2 [Helianthus annuus]	PF03291.14
HH_000370-RA	GO:0005666,GO:0009561,GO:0003677,GO:0032549,GO:0003899,GO:0046872,GO:0006383	K03021	gi|1228803381|ref|XP_022035620.1| DNA-directed RNA polymerase III subunit 2 [Helianthus annuus]	PF00562.26,PF04560.18,PF04561.12,PF04563.13,PF04565.14,PF04566.11,PF04567.15
HH_000371-RA	GO:0043565,GO:0044212,GO:0003700,GO:0005634,GO:0006355,GO:0009793,GO:0010431	None	gi|976925770|gb|KVI09661.1| hypothetical protein Ccrd_011958 [Cynara cardunculus var. scolymus]	PF13837.4
HH_000372-RA	GO:0006629,GO:0031410,GO:0004725,GO:0052629,GO:2000070,GO:0004438,GO:0042631,GO:0035556,GO:0010008	None	gi|976925771|gb|KVI09662.1| GRAM-like protein [Cynara cardunculus var. scolymus]	PF06602.12
HH_000373-RA	GO:0051391,GO:0000049,GO:0005730,GO:1904812,GO:1990883,GO:0005524	K14521	gi|1228938739|ref|XP_022018602.1| RNA cytidine acetyltransferase 1-like [Helianthus annuus]	PF05127.12,PF08351.9,PF13718.4,PF13725.4
HH_000374-RA	None	None	gi|976925757|gb|KVI09648.1| DNA/RNA helicase, DEAD/DEAH box type, N-terminal [Cynara cardunculus var. scolymus]	None
HH_000375-RA	GO:0005794,GO:0009617,GO:0016021,GO:0047259,GO:0000139,GO:0071555,GO:0051753,GO:0016757,GO:0009294	K13680	gi|976925761|gb|KVI09652.1| hypothetical protein Ccrd_011963 [Cynara cardunculus var. scolymus]	PF13641.4
HH_000376-RA	GO:0004843,GO:0009507	None	gi|976925759|gb|KVI09650.1| Ovarian tumor, otubain [Cynara cardunculus var. scolymus]	PF02338.17
HH_000377-RA	GO:0004674,GO:0004842,GO:0005524	None	gi|976925758|gb|KVI09649.1| Protein kinase, catalytic domain-containing protein [Cynara cardunculus var. scolymus]	PF07714.15
HH_000378-RA	GO:0006306,GO:0006284,GO:0051539,GO:0006349,GO:0005634,GO:0019104,GO:0003906,GO:0009793,GO:0003677,GO:0046872,GO:0043078	None	gi|976925760|gb|KVI09651.1| DNA glycosylase [Cynara cardunculus var. scolymus]	PF15628.4,PF15629.4
HH_000379-RA	GO:0005730,GO:0003723,GO:0007275	K14838	gi|1228870578|ref|XP_021990523.1| uncharacterized RNA-binding protein C1827.05c-like [Helianthus annuus]	PF00076.20
HH_000380-RA	GO:0005506,GO:0016020,GO:0020037,GO:0016709	K21995	gi|976925707|gb|KVI09599.1| cytochrome P450 [Cynara cardunculus var. scolymus]	PF00067.20
HH_000381-RA	GO:0016567,GO:0016740,GO:0046872,GO:0016021	None	gi|976925705|gb|KVI09597.1| Zinc finger, RING/FYVE/PHD-type [Cynara cardunculus var. scolymus]	PF13639.4
HH_000382-RA	GO:0006886,GO:0003924,GO:0032482,GO:0012505,GO:0005886,GO:0005525	K07976	gi|976925706|gb|KVI09598.1| Ran GTPase [Cynara cardunculus var. scolymus]	PF00071.20
HH_000383-RA	GO:0016021,GO:0016887,GO:0005524	None	gi|976925704|gb|KVI09596.1| AAA+ ATPase domain-containing protein [Cynara cardunculus var. scolymus]	PF00005.25,PF01061.22,PF08370.9,PF14510.4
HH_000384-RA	None	None	gi|1228829784|ref|XP_021973042.1| uncharacterized protein LOC110868232 [Helianthus annuus]	PF10513.7
HH_000385-RA	GO:0005737,GO:0005730,GO:0009638,GO:0009734,GO:0005634,GO:0016301,GO:0006468,GO:0004674,GO:0010540,GO:0004672,GO:0005886,GO:0005524	None	gi|976925700|gb|KVI09592.1| hypothetical protein Ccrd_011978 [Cynara cardunculus var. scolymus]	PF00069.23
HH_000386-RA	GO:0005829,GO:0046872,GO:0099503,GO:0005739,GO:0006825	K07213	gi|976925701|gb|KVI09593.1| Heavy metal-associated domain, HMA [Cynara cardunculus var. scolymus]	PF00403.24
HH_000387-RA	GO:0034613,GO:0016021,GO:0016020,GO:0005886,GO:0009651,GO:0005634	None	gi|976925736|gb|KVI09628.1| hypothetical protein Ccrd_011981 [Cynara cardunculus var. scolymus]	PF12796.5,PF13962.4
HH_000388-RA	GO:0008270,GO:0003677	None	gi|976925741|gb|KVI09633.1| hypothetical protein Ccrd_011984 [Cynara cardunculus var. scolymus]	PF01428.14,PF01754.14
HH_000389-RA	GO:0097428,GO:0051539,GO:0005829,GO:0005739,GO:0016226,GO:0005506,GO:0005198	K22074	gi|976925740|gb|KVI09632.1| HIRA-interacting protein 5 [Cynara cardunculus var. scolymus]	PF01106.15,PF08712.9
HH_000390-RA	GO:0005634,GO:0003676	None	gi|976925739|gb|KVI09631.1| R3H domain-containing protein, viridiplantae [Cynara cardunculus var. scolymus]	PF01424.20,PF12752.5
HH_000391-RA	GO:0005737,GO:0008270,GO:0070006	K01267	gi|976925738|gb|KVI09630.1| Peptidase M18 [Cynara cardunculus var. scolymus]	PF02127.13
HH_000392-RA	None	None	gi|976925743|gb|KVI09635.1| hypothetical protein Ccrd_011988 [Cynara cardunculus var. scolymus]	None
HH_000393-RA	GO:0016135,GO:0016126,GO:0004163,GO:0005829,GO:0005777,GO:0016104,GO:0019287,GO:0005524	K01597	gi|1228878553|ref|XP_021993996.1| diphosphomevalonate decarboxylase MVD2, peroxisomal [Helianthus annuus]	PF00288.24
HH_000394-RA	GO:0005737,GO:0016020,GO:0005730,GO:0008134,GO:0071391,GO:0005654,GO:0045944,GO:0003723,GO:0035327,GO:0003682,GO:0071339,GO:0006364	None	gi|976925719|gb|KVI09611.1| Armadillo-like helical [Cynara cardunculus var. scolymus]	PF08167.10
HH_000395-RA	GO:0005794,GO:0016021,GO:0016413	None	gi|1228878546|ref|XP_021993992.1| protein trichome birefringence-like 36 [Helianthus annuus]	PF13839.4,PF14416.4
HH_000396-RA	GO:0048046,GO:0005618,GO:0030145,GO:0045735	None	gi|976925721|gb|KVI09613.1| Cupin 1 [Cynara cardunculus var. scolymus]	PF00190.20
HH_000397-RA	GO:0006646,GO:0005794,GO:0016021,GO:0004307,GO:0046872,GO:0004142	None	gi|629099057|gb|KCW64822.1| hypothetical protein EUGRSUZ_G02395 [Eucalyptus grandis]	PF01066.19
HH_000398-RA	None	None	gi|976925723|gb|KVI09615.1| hypothetical protein Ccrd_011994 [Cynara cardunculus var. scolymus]	None
HH_000399-RA	GO:0006633,GO:0005737,GO:0008897,GO:0000287	K06133	gi|976925724|gb|KVI09616.1| 4'-phosphopantetheinyl transferase superfamily [Cynara cardunculus var. scolymus]	PF01648.18
HH_000400-RA	None	K09648	gi|976925726|gb|KVI09618.1| Mitochondrial inner membrane protease subunit 2 [Cynara cardunculus var. scolymus]	None
HH_000401-RA	GO:0032259,GO:0009507,GO:0050342,GO:0010189	K05928	gi|976925727|gb|KVI09619.1| Methyltransferase type 11 [Cynara cardunculus var. scolymus]	PF08241.10
HH_000402-RA	GO:0003735,GO:0022627	K02975	gi|1228811331|ref|XP_022038447.1| 40S ribosomal protein S25 [Helianthus annuus]	PF03297.13
HH_000403-RA	GO:0006298,GO:0004523,GO:0032299,GO:0043137,GO:0003723,GO:0046872	K10743	gi|1228878522|ref|XP_021993979.1| ribonuclease H2 subunit A [Helianthus annuus]	PF01351.16
HH_000404-RA	None	None	gi|976925713|gb|KVI09605.1| hemerythrin/HHE cation-binding motif-containing protein [Cynara cardunculus var. scolymus]	PF01814.21
HH_000405-RA	GO:0009536,GO:0006626,GO:0005739,GO:0005774,GO:0005742,GO:0015450,GO:0016021	K17769	gi|976925712|gb|KVI09604.1| Mitochondrial outer membrane translocase complex, subunit Tom22, plant [Cynara cardunculus var. scolymus]	PF04281.11
HH_000406-RA	GO:0007033,GO:0016192,GO:0016021,GO:0006623,GO:0033263,GO:0005768,GO:0031201,GO:0031901	K08511	gi|1228829806|ref|XP_021973053.1| vesicle-associated membrane protein 727 [Helianthus annuus]	PF00957.19,PF13774.4
HH_000407-RA	GO:0005829	None	gi|976925718|gb|KVI09610.1| AMMECR1-like protein [Cynara cardunculus var. scolymus]	PF01871.15
HH_000408-RA	None	None	gi|976925717|gb|KVI09609.1| hypothetical protein Ccrd_012005 [Cynara cardunculus var. scolymus]	PF04568.10
HH_000409-RA	GO:0048046,GO:0005618,GO:0030145,GO:0045735	None	gi|976925716|gb|KVI09608.1| Cupin 1 [Cynara cardunculus var. scolymus]	PF00190.20
HH_000410-RA	None	None	gi|1228829768|ref|XP_021973035.1| uncharacterized protein LOC110868225 [Helianthus annuus]	None
HH_000411-RA	None	None	None	None
HH_000412-RA	GO:0044212,GO:1905615,GO:0009751,GO:0003700,GO:0009739,GO:0009738,GO:1901001,GO:0006355,GO:0045893,GO:0009414,GO:0009651,GO:0010116,GO:1901371,GO:0005634,GO:0009787	None	gi|976925715|gb|KVI09607.1| Homeodomain-like protein [Cynara cardunculus var. scolymus]	PF00249.29
HH_000413-RA	GO:0031969,GO:0016021,GO:0005886,GO:0015171,GO:0009624	None	gi|976925710|gb|KVI09602.1| Amino acid/polyamine transporter I [Cynara cardunculus var. scolymus]	PF13520.4,PF13906.4
HH_000414-RA	GO:0003735,GO:0006412,GO:0005840	K02962	gi|1228878481|ref|XP_021993966.1| 40S ribosomal protein S17 [Helianthus annuus]	PF00833.16
HH_000415-RA	GO:0005524	None	gi|727567912|ref|XP_010456365.1| PREDICTED: probable mediator of RNA polymerase II transcription subunit 37c [Camelina sativa]	PF00012.18
HH_000416-RA	GO:0031072,GO:0005886,GO:0005739,GO:0034620,GO:0016887,GO:0005737,GO:0006986,GO:0042623,GO:0005618,GO:0009615,GO:0005634,GO:0009617,GO:0051082,GO:0005774,GO:0046686,GO:0005524,GO:0005794,GO:0042026,GO:0009266,GO:0009408,GO:0031625,GO:0005829,GO:0044183,GO:0016567,GO:0051787,GO:0051085	None	gi|1228780793|ref|XP_022025115.1| probable mediator of RNA polymerase II transcription subunit 37c [Helianthus annuus]	PF00012.18
HH_000417-RA	GO:0005634,GO:0045892	None	gi|976925747|gb|KVI09639.1| Ovate protein family, C-terminal [Cynara cardunculus var. scolymus]	PF04844.11
HH_000418-RA	None	None	None	None
HH_000419-RA	GO:0005737,GO:0006986,GO:0042623,GO:0031072,GO:0044183,GO:0051082,GO:0051787,GO:0034620,GO:0016887,GO:0051085,GO:0042026,GO:0005524	None	gi|1228780793|ref|XP_022025115.1| probable mediator of RNA polymerase II transcription subunit 37c [Helianthus annuus]	PF00012.18
HH_000420-RA	GO:0005737,GO:0006986,GO:0042623,GO:0031072,GO:0044183,GO:0051082,GO:0051787,GO:0034620,GO:0016887,GO:0051085,GO:0042026,GO:0005524	None	gi|1228780793|ref|XP_022025115.1| probable mediator of RNA polymerase II transcription subunit 37c [Helianthus annuus]	PF00012.18
HH_000421-RA	GO:0007031,GO:0005829,GO:0005777,GO:0019628,GO:0004846,GO:0006144	K00365	gi|976925750|gb|KVI09642.1| Uricase [Cynara cardunculus var. scolymus]	PF01014.16
HH_000422-RA	GO:0015031,GO:0005771,GO:0007034,GO:0032585	K12198	gi|976925751|gb|KVI09643.1| Snf7 [Cynara cardunculus var. scolymus]	PF03357.19
HH_000423-RA	GO:0009688,GO:0009750,GO:0006561,GO:0005829,GO:0010301,GO:0004022,GO:0010182,GO:0009414,GO:0010115,GO:0009408,GO:0005634	K09841	gi|976925752|gb|KVI09644.1| Glucose/ribitol dehydrogenase [Cynara cardunculus var. scolymus]	PF13561.4
HH_000424-RA	GO:0003700,GO:0005634,GO:0045893,GO:0003677	None	gi|976925753|gb|KVI09645.1| Basic-leucine zipper domain-containing protein [Cynara cardunculus var. scolymus]	None
HH_000425-RA	GO:0006457,GO:0031072,GO:0051082,GO:0005886,GO:0009408,GO:0046872,GO:0005524	None	gi|976925744|gb|KVI09636.1| Chaperone DnaJ, C-terminal [Cynara cardunculus var. scolymus]	PF00226.29,PF01556.16
HH_000426-RA	GO:0031225,GO:0046658,GO:0046872,GO:0009055	None	gi|976925745|gb|KVI09637.1| Cupredoxin [Cynara cardunculus var. scolymus]	PF02298.15
HH_000427-RA	GO:0016567,GO:0016740,GO:0046872,GO:0016021	None	gi|976925732|gb|KVI09624.1| Zinc finger, RING/FYVE/PHD-type [Cynara cardunculus var. scolymus]	PF13639.4
HH_000428-RA	GO:0006457,GO:0031072,GO:0051082,GO:0005886,GO:0009408,GO:0046872,GO:0005524	K09503	gi|1228780861|ref|XP_022025291.1| dnaJ protein homolog [Helianthus annuus]	PF00226.29,PF00684.17,PF01556.16
HH_000429-RA	GO:0016567,GO:0016740,GO:0046872,GO:0016021	None	gi|976746915|gb|KVG40359.1| hypothetical protein Ccrd_026452 [Cynara cardunculus var. scolymus]	PF13639.4
HH_000430-RA	GO:0016567,GO:0016740,GO:0046872,GO:0016021	None	gi|976746915|gb|KVG40359.1| hypothetical protein Ccrd_026452 [Cynara cardunculus var. scolymus]	PF13639.4
HH_000431-RA	GO:0010053,GO:0005829,GO:0016020,GO:0005096,GO:0005094,GO:0048365,GO:0009932,GO:0007266	None	gi|1228945251|ref|XP_022021769.1| rho GDP-dissociation inhibitor 1-like [Helianthus annuus]	PF02115.15
HH_000432-RA	GO:0016567,GO:0016740,GO:0046872,GO:0016021	None	gi|976746915|gb|KVG40359.1| hypothetical protein Ccrd_026452 [Cynara cardunculus var. scolymus]	PF13639.4
HH_000433-RA	GO:0010053,GO:0005829,GO:0016020,GO:0005096,GO:0005094,GO:0048365,GO:0009932,GO:0007266	K12462	gi|1228945251|ref|XP_022021769.1| rho GDP-dissociation inhibitor 1-like [Helianthus annuus]	PF02115.15
HH_000434-RA	None	None	gi|976746917|gb|KVG40361.1| EEIG1/EHBP1 N-terminal domain-containing protein, partial [Cynara cardunculus var. scolymus]	None
HH_000435-RA	GO:0034399,GO:0006997,GO:0016973,GO:0005643,GO:0005829,GO:0005635,GO:0071763	None	gi|976921551|gb|KVI06235.1| hypothetical protein Ccrd_015412 [Cynara cardunculus var. scolymus]	PF02330.14
HH_000436-RA	None	None	gi|976921549|gb|KVI06233.1| hypothetical protein Ccrd_015410, partial [Cynara cardunculus var. scolymus]	None
HH_000437-RA	GO:0005737,GO:0006468,GO:0018105,GO:0005634,GO:0005777,GO:0009931,GO:0004674,GO:0005778,GO:0005509,GO:0035556,GO:0010857,GO:0046777,GO:0005524,GO:0005516	K13412	gi|953067309|gb|ALO51437.1| calcium-dependent protein kinase 1 [Saussurea involucrata]	PF00069.23,PF13499.4
HH_000438-RA	GO:0005773,GO:0005576	None	gi|976921545|gb|KVI06229.1| FAS1 domain-containing protein [Cynara cardunculus var. scolymus]	PF02469.20
HH_000439-RA	GO:0005829,GO:0051252,GO:1990904,GO:0005739,GO:0006970,GO:0003723,GO:0009414,GO:0009409,GO:0009651,GO:0003690,GO:0005634,GO:0003697,GO:1900864	None	gi|976921544|gb|KVI06228.1| Nucleotide-binding, alpha-beta plait [Cynara cardunculus var. scolymus]	PF00076.20
HH_000440-RA	None	None	None	None
HH_000441-RA	GO:0005737,GO:0031647,GO:0005829,GO:0004197,GO:0009867,GO:0006511,GO:0005634,GO:0016579,GO:0004843,GO:0009506	K11838	gi|1228829849|ref|XP_021973075.1| ubiquitin carboxyl-terminal hydrolase 12-like isoform X2 [Helianthus annuus]	PF00443.27,PF00917.24,PF12436.6,PF14533.4
HH_000442-RA	GO:0050213,GO:0016021,GO:0090378,GO:0016132,GO:0047751,GO:0003865,GO:0090377,GO:0055114,GO:0016491	None	gi|976921543|gb|KVI06227.1| 3-oxo-5-alpha-steroid 4-dehydrogenase, C-terminal [Cynara cardunculus var. scolymus]	PF02544.14
HH_000443-RA	None	None	None	None
HH_000444-RA	GO:0042538,GO:0016788,GO:0009751,GO:0005576,GO:0010226,GO:0016042	None	gi|1228829853|ref|XP_021973078.1| GDSL esterase/lipase At5g33370-like [Helianthus annuus]	None
HH_000445-RA	GO:0042538,GO:0016788,GO:0009751,GO:0005576,GO:0010226,GO:0016042	None	gi|976921542|gb|KVI06226.1| Lipase, GDSL [Cynara cardunculus var. scolymus]	None
HH_000446-RA	None	None	None	None
HH_000447-RA	GO:0005737,GO:0009955,GO:0048366,GO:0005634,GO:0008283,GO:0003713,GO:0048825,GO:0045944,GO:0045893,GO:0010468,GO:0051301	None	gi|976921561|gb|KVI06245.1| SSXT-like protein [Cynara cardunculus var. scolymus]	PF05030.10
HH_000448-RA	GO:0005634,GO:0048856,GO:0045892,GO:0005667,GO:0000976,GO:0009908,GO:0000981	None	gi|976921558|gb|KVI06242.1| DDT domain-containing protein [Cynara cardunculus var. scolymus]	PF15612.4,PF15613.4
HH_000449-RA	GO:0043486,GO:0005634,GO:0030154,GO:0009908,GO:0006355	K11664	gi|976921562|gb|KVI06246.1| YL1 nuclear [Cynara cardunculus var. scolymus]	PF05764.11,PF08265.9
HH_000450-RA	GO:0009755,GO:0010204,GO:0002764,GO:0016045,GO:0016021,GO:0009626,GO:0004674,GO:0012505,GO:0010359,GO:0005886,GO:0019199,GO:0005524	None	gi|976921563|gb|KVI06247.1| Concanavalin A-like lectin/glucanase, subgroup [Cynara cardunculus var. scolymus]	PF13855.4
HH_000451-RA	None	None	gi|976921565|gb|KVI06249.1| hypothetical protein Ccrd_015426 [Cynara cardunculus var. scolymus]	None
HH_000452-RA	GO:0006355,GO:0005634,GO:0003713	None	gi|976921559|gb|KVI06243.1| Associate of Myc 1 [Cynara cardunculus var. scolymus]	None
HH_000453-RA	GO:0003680,GO:0005634	None	gi|976921556|gb|KVI06240.1| protein of unknown function DUF296 [Cynara cardunculus var. scolymus]	PF03479.13
HH_000454-RA	None	K00599	gi|1191654791|gb|OTG06762.1| putative methyltransferase family protein [Helianthus annuus]	None
HH_000455-RA	GO:0052692,GO:0005975	K07407	gi|1228874436|ref|XP_021992443.1| alpha-galactosidase-like [Helianthus annuus]	PF16499.3
HH_000456-RA	GO:0044212,GO:0003700,GO:0005634,GO:0003677,GO:0009867,GO:0006952,GO:0009873	None	gi|976925686|gb|KVI09580.1| AP2/ERF domain-containing protein [Cynara cardunculus var. scolymus]	PF00847.18
HH_000457-RA	GO:0005737,GO:0006468,GO:0010161,GO:0005634,GO:0004722,GO:0046872	None	gi|976925687|gb|KVI09581.1| hypothetical protein Ccrd_012034 [Cynara cardunculus var. scolymus]	PF00149.26,PF16891.3
HH_000458-RA	GO:0005737,GO:0006468,GO:0018105,GO:0005634,GO:0009931,GO:0004674,GO:0016036,GO:0009416,GO:0005516,GO:0035556,GO:0046777,GO:0005524,GO:0046898	None	gi|976925684|gb|KVI09578.1| Protein kinase, ATP binding site-containing protein [Cynara cardunculus var. scolymus]	PF00069.23
HH_000459-RA	None	None	None	None
HH_000460-RA	GO:0005794,GO:0005797,GO:0016021,GO:0005802,GO:0000139,GO:1990482,GO:0015020,GO:0046872,GO:0005768,GO:0046513	K22809	gi|976925693|gb|KVI09586.1| Glycosyl transferase, family 8 [Cynara cardunculus var. scolymus]	None
HH_000461-RA	GO:0016554,GO:0043231,GO:0005739,GO:0009451	None	gi|1228829831|ref|XP_021973065.1| pentatricopeptide repeat-containing protein At1g62260, mitochondrial [Helianthus annuus]	PF01535.18,PF12854.5,PF13041.4
HH_000462-RA	None	None	gi|976925695|gb|KVI09588.1| DnaJ domain-containing protein [Cynara cardunculus var. scolymus]	PF11833.6
HH_000463-RA	GO:0006545,GO:0006567,GO:0005829,GO:0004793,GO:0008732	K01620	gi|976925694|gb|KVI09587.1| Aromatic amino acid beta-eliminating lyase/threonine aldolase [Cynara cardunculus var. scolymus]	PF01212.19
HH_000464-RA	GO:0005737,GO:0006427,GO:0004821,GO:0005829,GO:0005739,GO:0032543,GO:0005524	K01892	gi|976925690|gb|KVI09583.1| Anticodon-binding [Cynara cardunculus var. scolymus]	PF03129.18
HH_000465-RA	GO:0048235,GO:0004366,GO:0016791,GO:0010143,GO:0102420,GO:0016021,GO:0016020,GO:0005739,GO:0016024,GO:0090447,GO:0080167	K13508	gi|976925697|gb|KVI09590.1| Phospholipid/glycerol acyltransferase [Cynara cardunculus var. scolymus]	PF01553.19,PF12710.5
HH_000466-RA	GO:0051213,GO:0006338,GO:0005634,GO:0035097,GO:0006355,GO:0032452,GO:0034647,GO:0046872	None	gi|976920034|gb|KVI04786.1| FY-rich, C-terminal [Cynara cardunculus var. scolymus]	PF02373.20,PF02375.15,PF02928.14,PF05964.12,PF05965.12
HH_000467-RA	GO:0005971,GO:0009202,GO:0004748,GO:0009263,GO:0006260,GO:0046686,GO:0005524	K10807	gi|1228850735|ref|XP_021982200.1| ribonucleoside-diphosphate reductase large subunit isoform X2 [Helianthus annuus]	PF00317.19,PF02867.13,PF03477.14
HH_000468-RA	GO:0020037,GO:0016829,GO:0005623,GO:0000139,GO:0001516,GO:0009055,GO:0045454,GO:0050220,GO:0015035,GO:0016021,GO:0043295	None	gi|1256521678|ref|XP_022681994.1| prostaglandin E synthase 2 isoform X1 [Setaria italica]	PF13417.4
HH_000469-RA	None	None	gi|976925673|gb|KVI09569.1| hypothetical protein Ccrd_012044 [Cynara cardunculus var. scolymus]	None
HH_000470-RA	None	None	gi|976925672|gb|KVI09568.1| hypothetical protein Ccrd_012045 [Cynara cardunculus var. scolymus]	None
HH_000471-RA	GO:0005737,GO:0043231,GO:0005770,GO:0140036,GO:0002091,GO:0005886,GO:0048471,GO:0005769	K21437	gi|976925671|gb|KVI09567.1| Ankyrin repeat-containing protein [Cynara cardunculus var. scolymus]	PF11904.6
HH_000472-RA	GO:0017183,GO:0017178,GO:0005524	K06927	gi|1228908125|ref|XP_022005979.1| diphthine--ammonia ligase [Helianthus annuus]	PF01042.19,PF01902.15
HH_000473-RA	GO:0019888,GO:0006470,GO:0005829,GO:0005509,GO:0000159	K11583	gi|976925675|gb|KVI09571.1| Calcium-binding EF-hand [Cynara cardunculus var. scolymus]	PF13499.4
HH_000474-RA	GO:0006302,GO:0070601,GO:0000798,GO:0003682,GO:0000775,GO:0051301,GO:0007062	K06670	gi|976925674|gb|KVI09570.1| Rad21/Rec8-like protein, N-terminal, partial [Cynara cardunculus var. scolymus]	PF04824.14,PF04825.11
HH_000475-RA	GO:0005737,GO:0030154,GO:0007399	None	gi|976925665|gb|KVI09561.1| Armadillo-type fold [Cynara cardunculus var. scolymus]	PF02020.16
HH_000476-RA	GO:0008171,GO:0046872,GO:0032259,GO:0017000	None	gi|976925666|gb|KVI09562.1| O-methyltransferase, family 3 [Cynara cardunculus var. scolymus]	PF01596.15
HH_000477-RA	None	None	gi|1228829894|ref|XP_021973094.1| uncharacterized protein LOC110868275 [Helianthus annuus]	None
HH_000478-RA	GO:0005759,GO:0004252,GO:0006508	None	gi|1228829900|ref|XP_021973097.1| protease Do-like 10, mitochondrial isoform X1 [Helianthus annuus]	PF13180.4,PF13365.4
HH_000479-RA	GO:0009943,GO:0009944,GO:0005634,GO:0005654,GO:0048441,GO:0009954,GO:0009799	None	gi|976925662|gb|KVI09558.1| hypothetical protein Ccrd_012055 [Cynara cardunculus var. scolymus]	PF03195.12
HH_000480-RA	GO:0102148,GO:0005975,GO:0005618,GO:0005634,GO:0015929,GO:0004563,GO:0005886	K12373	gi|976925663|gb|KVI09559.1| Beta-hexosaminidase subunit alpha/beta [Cynara cardunculus var. scolymus]	PF00728.20,PF14845.4
HH_000481-RA	GO:0046872,GO:0046855,GO:0004439,GO:0046856	None	gi|1228908267|ref|XP_022006033.1| type II inositol polyphosphate 5-phosphatase 15 isoform X1 [Helianthus annuus]	PF03372.21
HH_000482-RA	GO:1990610,GO:0005777,GO:0005829,GO:0050790,GO:0005948,GO:0009099,GO:0009097,GO:0003984,GO:0043621,GO:0009507	K01653	gi|976925668|gb|KVI09564.1| Acetolactate synthase, small subunit [Cynara cardunculus var. scolymus]	PF01842.23,PF10369.7
HH_000483-RA	GO:0030488,GO:0018364,GO:0046982,GO:0070476	K15448	gi|976925677|gb|KVI09572.1| hypothetical protein Ccrd_012043 [Cynara cardunculus var. scolymus]	PF03966.14
HH_000484-RA	GO:0005829,GO:0005524,GO:0005886,GO:0006747,GO:0003919,GO:0042802	None	gi|976925679|gb|KVI09574.1| hypothetical protein Ccrd_012041 [Cynara cardunculus var. scolymus]	PF00994.22,PF01507.17
HH_000485-RA	None	None	None	None
HH_000486-RA	GO:0004478,GO:0006556,GO:0006730,GO:0046872,GO:0005829,GO:0005524	None	gi|698946337|gb|AIU34471.1| putative S-adenosyl-L-methionine synthetase, partial [Taraxacum brevicorniculatum]	PF00438.18,PF02772.14
HH_000487-RA	GO:0043565,GO:0048226,GO:0044212,GO:0003700,GO:2000067,GO:0050801,GO:0030154,GO:0008285,GO:0045597,GO:0045892,GO:0045893,GO:0035987,GO:0005634	K09422	gi|1228908177|ref|XP_022006001.1| transcription factor RAX2-like [Helianthus annuus]	PF00249.29
HH_000488-RA	GO:0048443,GO:0005783,GO:0016887,GO:0009733,GO:0042626,GO:0009639,GO:0010315,GO:0009734,GO:0016021,GO:0009637,GO:0043481,GO:0009926,GO:0005524,GO:0008361,GO:0005886,GO:0055085,GO:0009506,GO:0009640,GO:0010328,GO:0010329,GO:0009624,GO:0009958	K05658	gi|976925603|gb|KVI09502.1| AAA+ ATPase domain-containing protein [Cynara cardunculus var. scolymus]	PF00005.25,PF00664.21
HH_000489-RA	GO:0006427,GO:0005739,GO:0004821,GO:0005524,GO:0009507	K01892	gi|976925605|gb|KVI09504.1| Aminoacyl-tRNA synthetase, class II [Cynara cardunculus var. scolymus]	PF03129.18,PF13393.4
HH_000490-RA	GO:0005507,GO:0030001	None	gi|976925606|gb|KVI09505.1| Heavy metal-associated domain, HMA [Cynara cardunculus var. scolymus]	PF00403.24
HH_000491-RA	GO:0005829,GO:0043531,GO:1903862,GO:0004618,GO:0006096,GO:0005524,GO:0006094	None	gi|976925610|gb|KVI09509.1| Phosphoglycerate kinase [Cynara cardunculus var. scolymus]	PF00162.17,PF02390.15
HH_000492-RA	GO:0005634,GO:0003682,GO:0003677	None	gi|976925608|gb|KVI09507.1| hypothetical protein Ccrd_012114 [Cynara cardunculus var. scolymus]	None
HH_000493-RA	GO:0005794,GO:0016125,GO:0005783,GO:0032366,GO:0016021,GO:0097036,GO:0005789,GO:0006665,GO:0032541	K21848	gi|976925613|gb|KVI09512.1| Arv1 protein [Cynara cardunculus var. scolymus]	PF04161.11
HH_000494-RA	GO:0016758,GO:0008194,GO:0043231	None	gi|976925614|gb|KVI09513.1| UDP-glucuronosyl/UDP-glucosyltransferase, partial [Cynara cardunculus var. scolymus]	PF00201.16
HH_000495-RA	GO:0016758,GO:0008194,GO:0043231	None	gi|976925614|gb|KVI09513.1| UDP-glucuronosyl/UDP-glucosyltransferase, partial [Cynara cardunculus var. scolymus]	PF00201.16
HH_000496-RA	None	None	None	None
HH_000497-RA	GO:0005737,GO:0005829,GO:0030433,GO:0016236,GO:0030970,GO:0051228,GO:0071712,GO:0016887,GO:0031593,GO:0034098,GO:0097352,GO:0005886,GO:0005634,GO:0005524	K13525	gi|976925611|gb|KVI09510.1| AAA+ ATPase domain-containing protein [Cynara cardunculus var. scolymus]	PF00004.27,PF02359.16,PF02933.15
HH_000498-RA	GO:0006897,GO:0051015,GO:0030048,GO:0016459,GO:0005516,GO:0005886,GO:0009506,GO:0005768,GO:0003774,GO:0005524	None	gi|976912660|gb|KVH99137.1| IQ motif, EF-hand binding site-containing protein [Cynara cardunculus var. scolymus]	None
HH_000499-RA	GO:0080142,GO:0005829,GO:0009617,GO:0042742,GO:0005886,GO:0004672,GO:0002221,GO:0005524	None	gi|1228908184|ref|XP_022006003.1| probable serine/threonine-protein kinase PBL20 [Helianthus annuus]	PF00069.23
HH_000500-RA	GO:0040008,GO:0009734	K14488	gi|976925598|gb|KVI09497.1| Auxin responsive SAUR protein [Cynara cardunculus var. scolymus]	PF02519.12
HH_000501-RA	GO:0005737,GO:0032991,GO:0006559,GO:0009800,GO:0045548,GO:0016597	K10775	gi|927029341|gb|ALD61639.1| Phe ammonia-lyase [Cichorium intybus]	PF00221.17
HH_000502-RA	GO:0005737,GO:0045548,GO:0009800,GO:0006559	K10775	gi|169642803|emb|CAL91169.1| phenylalanine ammonia-lyase 3 [Cynara cardunculus var. scolymus]	PF00221.17
HH_000503-RA	GO:0034399,GO:0017056,GO:0044613,GO:0005829,GO:0005543,GO:0006606,GO:0010930,GO:0005635,GO:0051028,GO:0006405	K14306	gi|976906490|gb|KVH93915.1| Nucleoporin, NSP1-like, C-terminal [Cynara cardunculus var. scolymus]	PF05064.11
HH_000504-RA	GO:0005789,GO:0031348,GO:0042742,GO:0009651,GO:0051301,GO:0015086,GO:0009736,GO:0009734,GO:0010087,GO:0016021,GO:0009926,GO:0010182,GO:0052544,GO:0048765,GO:0050832,GO:0006970,GO:0009408,GO:0009789,GO:0001736,GO:0106167,GO:0010150,GO:0002237,GO:0009871,GO:0005384,GO:0009873,GO:0010119,GO:0005634,GO:0003729	K14513	gi|976906492|gb|KVH93917.1| Ethylene-insensitive 2 [Cynara cardunculus var. scolymus]	PF01566.16
HH_000505-RA	GO:0009409,GO:0009534,GO:0009535,GO:0005783,GO:0003729	K17964	gi|1191647257|gb|OTF99230.1| putative pentatricopeptide repeat protein [Helianthus annuus]	PF01535.18,PF13041.4,PF13812.4
HH_000506-RA	GO:0030553,GO:0030552,GO:0016021,GO:0005516,GO:0005249,GO:0005886	None	gi|1191668670|gb|OTG20637.1| putative potassium channel, voltage-dependent, EAG/ELK/ERG [Helianthus annuus]	PF00027.27,PF00520.29
HH_000507-RA	GO:0005829,GO:0005634,GO:0016799,GO:0009691	None	gi|976906495|gb|KVH93920.1| Cytokinin riboside 5'-monophosphate phosphoribohydrolase LOG [Cynara cardunculus var. scolymus]	PF03641.12
HH_000508-RA	GO:0030677,GO:0033204,GO:0005730,GO:0000172,GO:0030681,GO:0004526,GO:0001682,GO:0006364	K03538	gi|976906509|gb|KVH93934.1| Ribonuclease P/MRP, p29 subunit [Cynara cardunculus var. scolymus]	PF01868.14
HH_000509-RA	GO:0016567	None	gi|976906508|gb|KVH93933.1| hypothetical protein Ccrd_004011 [Cynara cardunculus var. scolymus]	PF00651.29,PF03000.12
HH_000510-RA	GO:0016021,GO:0016020,GO:0005886	None	gi|1228908146|ref|XP_022005987.1| CASP-like protein 5A2 [Helianthus annuus]	PF04535.10
HH_000511-RA	None	None	gi|976906506|gb|KVH93931.1| Protein of unknown function DUF2935 [Cynara cardunculus var. scolymus]	None
HH_000512-RA	GO:0048767,GO:0016021,GO:0015250,GO:0080170,GO:0005886,GO:0009737,GO:0009506	K09872	gi|1228830009|ref|XP_021973144.1| aquaporin PIP2-4-like [Helianthus annuus]	PF00230.18
HH_000513-RA	GO:0015250,GO:0016021,GO:0005886	K09872	gi|1228830009|ref|XP_021973144.1| aquaporin PIP2-4-like [Helianthus annuus]	PF00230.18
HH_000514-RA	GO:0004674,GO:0005524	None	gi|976906500|gb|KVH93925.1| Concanavalin A-like lectin/glucanase, subgroup [Cynara cardunculus var. scolymus]	PF00069.23
HH_000515-RA	GO:1902600,GO:0042626,GO:0016471	None	gi|976906514|gb|KVH93939.1| Borrelia REV [Cynara cardunculus var. scolymus]	None
HH_000516-RA	None	None	None	None
HH_000517-RA	GO:0005737,GO:0005846,GO:0000339,GO:0045292,GO:0000398,GO:0031047,GO:0005634	K12883	gi|1045390050|dbj|GAU27113.1| hypothetical protein TSUD_104220 [Trifolium subterraneum]	PF00076.20
HH_000518-RA	GO:0004842,GO:0046872,GO:0061630,GO:0016567	None	gi|1228908121|ref|XP_022005977.1| probable E3 ubiquitin-protein ligase LOG2 [Helianthus annuus]	None
HH_000519-RA	GO:0009737,GO:0061630,GO:0080144,GO:0016567,GO:1901527,GO:0005886,GO:0046872,GO:0004842	None	gi|1228908121|ref|XP_022005977.1| probable E3 ubiquitin-protein ligase LOG2 [Helianthus annuus]	PF13920.4
HH_000520-RA	None	None	gi|976925628|gb|KVI09526.1| hypothetical protein Ccrd_012101 [Cynara cardunculus var. scolymus]	PF12906.5
HH_000521-RA	GO:0005788,GO:0005886,GO:0016032,GO:0044794,GO:0005783	K09523	gi|976925627|gb|KVI09525.1| DnaJ domain-containing protein [Cynara cardunculus var. scolymus]	PF00226.29,PF07719.15,PF13432.4
HH_000522-RA	GO:0034504,GO:0043565,GO:0010075,GO:0003700,GO:0005634,GO:0045604,GO:0006355,GO:0048364,GO:0045893,GO:0003677,GO:0046872,GO:0008356,GO:0051302	None	gi|976925648|gb|KVI09546.1| Zinc finger, C2H2 [Cynara cardunculus var. scolymus]	PF12171.6
HH_000523-RA	GO:0008168,GO:0032259,GO:0006364	K00783	gi|976925647|gb|KVI09545.1| SPOUT methyltransferase, predicted [Cynara cardunculus var. scolymus]	PF02590.15
HH_000524-RA	GO:0005737,GO:0003924,GO:0003746,GO:0006414,GO:0006412,GO:0005525	K03231	gi|976925645|gb|KVI09543.1| Elongation factor, GTP-binding domain-containing protein [Cynara cardunculus var. scolymus]	PF00009.25,PF03143.15,PF03144.23
HH_000525-RA	GO:0005737,GO:0008017,GO:0005634,GO:0005874,GO:0005516	None	gi|976925644|gb|KVI09542.1| protein of unknown function DUF4005 [Cynara cardunculus var. scolymus]	PF13178.4
HH_000526-RA	GO:0009507	None	gi|976925643|gb|KVI09541.1| hypothetical protein Ccrd_012094 [Cynara cardunculus var. scolymus]	None
HH_000527-RA	GO:0003735,GO:0006412,GO:0015935	K02973	gi|1228780503|ref|XP_022024262.1| 40S ribosomal protein S23 [Helianthus annuus]	PF00164.23
HH_000528-RA	None	None	gi|1228908211|ref|XP_022006015.1| uncharacterized protein DKFZp434B061-like [Helianthus annuus]	None
HH_000529-RA	GO:0051321,GO:0005634,GO:0006974,GO:0004674,GO:0003677,GO:2001020,GO:0008380,GO:0005524	None	gi|976925641|gb|KVI09539.1| PWWP-like protein [Cynara cardunculus var. scolymus]	PF00855.15
HH_000530-RA	GO:0009570,GO:0006397,GO:0000166,GO:0003729	None	gi|976925640|gb|KVI09538.1| Pentatricopeptide repeat-containing protein [Cynara cardunculus var. scolymus]	PF01535.18,PF13041.4
HH_000531-RA	GO:0003700,GO:0043565,GO:0005634,GO:0046982,GO:0045893	None	gi|976925639|gb|KVI09537.1| Histone-fold [Cynara cardunculus var. scolymus]	PF00808.21
HH_000532-RA	GO:0004674,GO:0016021,GO:0005524	None	gi|1228908201|ref|XP_022006010.1| probable LRR receptor-like serine/threonine-protein kinase At1g67720 isoform X1 [Helianthus annuus]	PF07714.15,PF12819.5
HH_000533-RA	GO:0003700,GO:0005634,GO:0003677	None	gi|976925625|gb|KVI09523.1| AP2/ERF domain-containing protein [Cynara cardunculus var. scolymus]	PF00847.18
HH_000534-RA	GO:0009733,GO:0043565,GO:0032922,GO:0009737,GO:0009753,GO:0043966,GO:0048573,GO:0003700,GO:0009751,GO:0009739,GO:0009723,GO:0006355,GO:0042752,GO:0042753,GO:0010628,GO:0009651,GO:0046686,GO:0045944,GO:0005634	None	gi|976925620|gb|KVI09518.1| Homeodomain-like protein [Cynara cardunculus var. scolymus]	PF00249.29
HH_000535-RA	GO:0030473,GO:0000132,GO:0005869,GO:0030029,GO:0005730,GO:0005813,GO:0005634,GO:0005623,GO:0005200,GO:0099738,GO:0005524	None	gi|976925621|gb|KVI09519.1| Actin-related protein [Cynara cardunculus var. scolymus]	PF00022.17
HH_000536-RA	None	None	gi|976925622|gb|KVI09520.1| hypothetical protein Ccrd_012085 [Cynara cardunculus var. scolymus]	None
HH_000537-RA	GO:0009507	None	gi|976925623|gb|KVI09521.1| Pentatricopeptide repeat-containing protein, partial [Cynara cardunculus var. scolymus]	PF01535.18,PF13041.4,PF13812.4,PF17177.2
HH_000538-RA	GO:0016209,GO:0055114,GO:0009507	None	gi|1228807007|ref|XP_022036859.1| thioredoxin-like protein AAED1, chloroplastic [Helianthus annuus]	PF13911.4
HH_000539-RA	GO:0007623,GO:0000160,GO:0005634,GO:0003677,GO:0005739,GO:0006355,GO:0045892,GO:0010017	None	gi|976925619|gb|KVI09517.1| CCT domain-containing protein [Cynara cardunculus var. scolymus]	PF00072.22
HH_000540-RA	GO:0007623,GO:0000160,GO:0005634,GO:0003677,GO:0005739,GO:0006355,GO:0045892,GO:0010017	None	gi|976925619|gb|KVI09517.1| CCT domain-containing protein [Cynara cardunculus var. scolymus]	PF06203.12
HH_000541-RA	GO:0009957,GO:0043565,GO:0010214,GO:0003700,GO:0005634,GO:0046872	None	gi|976925630|gb|KVI09528.1| DNA-binding WRKY [Cynara cardunculus var. scolymus]	PF03106.13
HH_000542-RA	GO:0006468,GO:0009742,GO:0005886,GO:0004675,GO:0090332,GO:0005524,GO:0004672,GO:1900459	None	gi|1228830262|ref|XP_021973247.1| probable serine/threonine-protein kinase PBL7 [Helianthus annuus]	PF07714.15
HH_000543-RA	GO:0005654,GO:0016973,GO:0005634,GO:0003723	K18732	gi|1228907969|ref|XP_022005911.1| protein MODIFIER OF SNC1 11-like [Helianthus annuus]	None
HH_000544-RA	None	None	gi|976925631|gb|KVI09529.1| cytochrome P450 [Cynara cardunculus var. scolymus]	None
HH_000545-RA	None	None	None	None
HH_000546-RA	GO:0102626,GO:0020037,GO:0016021,GO:0005506,GO:0016114,GO:0051762	None	gi|976925633|gb|KVI09531.1| cytochrome P450 [Cynara cardunculus var. scolymus]	PF00067.20
HH_000547-RA	GO:0010333,GO:0000287,GO:0016114,GO:0009507	None	gi|1228830239|ref|XP_021973238.1| R-linalool synthase QH1, chloroplastic-like [Helianthus annuus]	PF01397.19,PF03936.14
HH_000548-RA	GO:0010333,GO:0000287,GO:0009611,GO:0033383,GO:0034008,GO:0016114,GO:0009507	None	gi|976925631|gb|KVI09529.1| cytochrome P450 [Cynara cardunculus var. scolymus]	PF01397.19,PF03936.14
HH_000549-RA	GO:0102626,GO:0020037,GO:0016021,GO:0005506,GO:0016114,GO:0051762	None	gi|1228830235|ref|XP_021973237.1| cytochrome P450 71B34-like [Helianthus annuus]	PF00067.20
HH_000550-RA	None	None	None	None
HH_000551-RA	GO:0010333,GO:0000287,GO:0016114,GO:0009507	K19968	gi|1228830239|ref|XP_021973238.1| R-linalool synthase QH1, chloroplastic-like [Helianthus annuus]	PF01397.19,PF03936.14
HH_000552-RA	GO:0102626,GO:0020037,GO:0016021,GO:0005506,GO:0016114,GO:0051762	None	gi|976925633|gb|KVI09531.1| cytochrome P450 [Cynara cardunculus var. scolymus]	PF00067.20
HH_000553-RA	GO:0102626,GO:0020037,GO:0016021,GO:0005506,GO:0016114,GO:0051762	None	gi|976925635|gb|KVI09533.1| cytochrome P450 [Cynara cardunculus var. scolymus]	PF00067.20
HH_000554-RA	GO:0048046	None	gi|976925638|gb|KVI09536.1| hypothetical protein Ccrd_012071 [Cynara cardunculus var. scolymus]	None
HH_000555-RA	None	K06940	gi|976925637|gb|KVI09535.1| Uncharacterized protein family UPF0153 [Cynara cardunculus var. scolymus]	None
HH_000556-RA	GO:0002237,GO:0004930,GO:0016021,GO:0007186,GO:0010015	None	gi|976925649|gb|KVI09547.1| Transmembrane receptor, eukaryota [Cynara cardunculus var. scolymus]	PF06814.11
HH_000557-RA	None	None	gi|976925650|gb|KVI09548.1| hypothetical protein Ccrd_012068 [Cynara cardunculus var. scolymus]	None
HH_000558-RA	GO:0016021,GO:0005783,GO:0005886	K21413	gi|976925651|gb|KVI09549.1| Ankyrin repeat-containing protein [Cynara cardunculus var. scolymus]	PF12796.5,PF13962.4
HH_000559-RA	GO:0016020,GO:0006887,GO:1900426,GO:0031982,GO:0000145,GO:0009620,GO:0005829,GO:0009617,GO:0006952,GO:0045335,GO:0002237,GO:0012505,GO:0005634	K07195	gi|976925659|gb|KVI09556.1| Cullin repeat-like-containing domain-containing protein [Cynara cardunculus var. scolymus]	PF03081.13
HH_000560-RA	GO:0042732,GO:0033320,GO:0070403,GO:0016021,GO:0005737,GO:0048040,GO:0032580	K08678	gi|976925655|gb|KVI09552.1| NAD-dependent epimerase/dehydratase [Cynara cardunculus var. scolymus]	PF16363.3
HH_000561-RA	GO:0046872,GO:0030001	None	gi|976925657|gb|KVI09554.1| Heavy metal-associated domain, HMA [Cynara cardunculus var. scolymus]	PF00403.24
HH_000562-RA	None	None	gi|1228908043|ref|XP_022005946.1| uncharacterized protein LOC110904396 [Helianthus annuus]	PF14309.4,PF14383.4
HH_000563-RA	GO:0008837,GO:0009570,GO:0005829,GO:0009089,GO:0009507	K01778	gi|976925658|gb|KVI09555.1| Diaminopimelate epimerase, active site-containing protein [Cynara cardunculus var. scolymus]	PF01678.17
HH_000564-RA	GO:0009507	None	gi|1167473652|ref|WP_079993706.1| DUF2647 domain-containing protein [Vibrio cholerae]	PF10839.6
HH_000565-RA	None	None	None	None
HH_000566-RA	GO:0034485,GO:0046856,GO:0004439	None	gi|976906505|gb|KVH93930.1| Endonuclease/exonuclease/phosphatase [Cynara cardunculus var. scolymus]	PF03372.21
HH_000567-RA	GO:0009306,GO:0006904,GO:0006886,GO:0003924,GO:0000139,GO:0032482,GO:0012505,GO:0005886,GO:0005525,GO:0005829,GO:0017157	None	gi|976906504|gb|KVH93929.1| Ran GTPase [Cynara cardunculus var. scolymus]	PF00071.20
HH_000568-RA	GO:0102626,GO:0020037,GO:0016021,GO:0005506,GO:0016114,GO:0051762	None	gi|594618421|gb|AHM24033.1| parthenolide synthase [Tanacetum parthenium]	PF00067.20
HH_000569-RA	GO:0102626,GO:0020037,GO:0016021,GO:0005506,GO:0016114,GO:0051762	None	gi|976925636|gb|KVI09534.1| cytochrome P450 [Cynara cardunculus var. scolymus]	PF00067.20
HH_000570-RA	None	None	gi|976906498|gb|KVH93923.1| hypothetical protein Ccrd_004022 [Cynara cardunculus var. scolymus]	None
HH_000571-RA	GO:0005634,GO:0046982,GO:0000786,GO:0003677	None	gi|976925575|gb|KVI09476.1| hypothetical protein Ccrd_012130 [Cynara cardunculus var. scolymus]	PF00125.22
HH_000572-RA	None	None	gi|976925574|gb|KVI09475.1| hypothetical protein Ccrd_012131 [Cynara cardunculus var. scolymus]	None
HH_000573-RA	GO:0020037,GO:0006979,GO:0005576,GO:0042744,GO:0046872,GO:0004601	None	gi|976925556|gb|KVI09459.1| heme peroxidase [Cynara cardunculus var. scolymus]	PF00141.21
HH_000574-RA	GO:0103045,GO:0004042,GO:0004358,GO:0006592,GO:0009570,GO:0005829,GO:0006526,GO:0009507	K00620	gi|1228908027|ref|XP_022005938.1| arginine biosynthesis bifunctional protein ArgJ, chloroplastic [Helianthus annuus]	PF01960.16
HH_000575-RA	GO:0005634,GO:0051252,GO:1990904,GO:0005739,GO:0080156,GO:0003723,GO:0006397	None	gi|976925572|gb|KVI09473.1| Nucleotide-binding, alpha-beta plait [Cynara cardunculus var. scolymus]	PF00076.20
HH_000576-RA	GO:0015995,GO:0009507,GO:0015979,GO:0005524,GO:0016851	K03404	gi|1228908025|ref|XP_022005937.1| magnesium-chelatase subunit ChlD, chloroplastic isoform X2 [Helianthus annuus]	PF01078.19,PF13519.4
HH_000577-RA	GO:0008380,GO:0005634,GO:0003723,GO:0006397	K12833	gi|976925578|gb|KVI09479.1| hypothetical protein Ccrd_012135 [Cynara cardunculus var. scolymus]	PF00076.20
HH_000578-RA	GO:0044154,GO:0042393,GO:0043972,GO:0043971,GO:0005634,GO:0080188,GO:0004402,GO:0010385,GO:0044030,GO:0046872,GO:0009506	None	gi|976925577|gb|KVI09478.1| Acyl-CoA N-acyltransferase [Cynara cardunculus var. scolymus]	PF16135.3
HH_000579-RA	None	None	gi|976925576|gb|KVI09477.1| hypothetical protein Ccrd_012137 [Cynara cardunculus var. scolymus]	None
HH_000580-RA	GO:0009536,GO:0006457,GO:0005829,GO:0005832,GO:0051082,GO:0005524	None	gi|1228908082|ref|XP_022005960.1| T-complex protein 1 subunit gamma-like [Helianthus annuus]	PF00118.22
HH_000581-RA	GO:0016021,GO:0055075,GO:0005886	None	gi|976925570|gb|KVI09471.1| Ion channel regulatory protein, UNC-93 [Cynara cardunculus var. scolymus]	PF05978.14
HH_000582-RA	GO:0015031,GO:0009706,GO:0005516,GO:0016491	None	gi|1228908013|ref|XP_022005932.1| short-chain dehydrogenase TIC 32, chloroplastic-like isoform X1 [Helianthus annuus]	PF00106.23
HH_000583-RA	GO:0005794,GO:0016192,GO:0005829,GO:0005096,GO:0046872,GO:0005634,GO:0005783	K12492	gi|976925588|gb|KVI09489.1| Arf GTPase activating protein [Cynara cardunculus var. scolymus]	PF01412.16
HH_000584-RA	GO:0005783,GO:0006813,GO:0006885,GO:0016021,GO:0015299,GO:0005623,GO:0006623,GO:0030007,GO:0012505,GO:0030104,GO:0015672	None	gi|976925585|gb|KVI09486.1| Cation/H+ exchanger [Cynara cardunculus var. scolymus]	PF00999.19
HH_000585-RA	None	None	None	None
HH_000586-RA	None	None	None	None
HH_000587-RA	GO:0006813,GO:0015297,GO:0005774,GO:0016021,GO:0006814	K13754	gi|976925586|gb|KVI09487.1| hypothetical protein Ccrd_012143 [Cynara cardunculus var. scolymus]	PF01699.22
HH_000588-RA	GO:0015995,GO:0008033,GO:0016123,GO:0016120,GO:0031425,GO:0005829,GO:0004654,GO:0000963,GO:0005739,GO:0000175,GO:0009570,GO:0006364,GO:0016036,GO:0000957,GO:0000965,GO:0003723,GO:0010323,GO:0006401,GO:0009507,GO:0000958,GO:0006397	K00962	gi|1228830329|ref|XP_021973279.1| polyribonucleotide nucleotidyltransferase 1, chloroplastic [Helianthus annuus]	PF00013.27,PF00575.21,PF01138.19,PF03725.13
HH_000589-RA	GO:0006281,GO:0005634,GO:0005663,GO:0006261,GO:0003677,GO:0005524	K10756	gi|976925582|gb|KVI09483.1| AAA+ ATPase domain-containing protein [Cynara cardunculus var. scolymus]	PF13177.4
HH_000590-RA	GO:0005773,GO:0016021,GO:0006865,GO:0005774,GO:0022857,GO:0009705,GO:0080144	None	gi|976925580|gb|KVI09481.1| Amino acid/polyamine transporter I [Cynara cardunculus var. scolymus]	PF13520.4,PF13906.4
HH_000591-RA	None	None	gi|976925591|gb|KVI09491.1| Transmembrane protein 194 [Cynara cardunculus var. scolymus]	PF10225.7
HH_000592-RA	GO:0005794,GO:0006891,GO:0016021,GO:0006888,GO:0006896,GO:0000149,GO:0031902,GO:0006623,GO:0048280,GO:0042147,GO:0012507,GO:0031201,GO:0005484,GO:0005789,GO:0005829,GO:0000139	K08496	gi|976925592|gb|KVI09492.1| GOSR2/Membrin/Bos1 [Cynara cardunculus var. scolymus]	PF12352.6
HH_000593-RA	GO:0071044,GO:0071040,GO:0071048,GO:0071051,GO:0043633,GO:0005737,GO:0005730,GO:0005634,GO:0000166,GO:0006364,GO:0080188,GO:0071037,GO:0071036,GO:0071035,GO:0071039,GO:0071038,GO:1902466,GO:0000467,GO:0005829,GO:0000176,GO:0000175,GO:0003727	K12591	gi|1228908001|ref|XP_022005926.1| protein RRP6-like 2 [Helianthus annuus]	PF00570.21,PF01612.18,PF08066.10
HH_000594-RA	GO:0005737,GO:0003871,GO:0009086,GO:0008270,GO:0032259	K00549	gi|1228830525|ref|XP_021973360.1| 5-methyltetrahydropteroyltriglutamate--homocysteine methyltransferase [Helianthus annuus]	PF01717.16,PF08267.10
HH_000595-RA	GO:0050832,GO:0005886,GO:0003723,GO:0009536,GO:0034051	None	gi|976925590|gb|KVI09490.1| Nucleotide-binding, alpha-beta plait [Cynara cardunculus var. scolymus]	PF00076.20
HH_000596-RA	GO:0005737,GO:0016020	None	gi|976925567|gb|KVI09469.1| Ankyrin repeat-containing protein [Cynara cardunculus var. scolymus]	PF00415.16,PF12796.5
HH_000597-RA	GO:0102483,GO:2000899,GO:0085030,GO:0042597,GO:0008422	None	gi|1228907888|ref|XP_022005870.1| uncharacterized protein LOC110904334 [Helianthus annuus]	PF00933.19,PF01915.20
HH_000598-RA	GO:0102483,GO:2000899,GO:0085030,GO:0042597,GO:0008422	K05349	gi|1228907888|ref|XP_022005870.1| uncharacterized protein LOC110904334 [Helianthus annuus]	PF00933.19,PF01915.20
HH_000599-RA	GO:0102483,GO:2000899,GO:0085030,GO:0042597,GO:0008422	K05349	gi|976925559|gb|KVI09461.1| Glycoside hydrolase family 3 [Cynara cardunculus var. scolymus]	PF00933.19,PF01915.20
HH_000600-RA	None	None	gi|976925562|gb|KVI09464.1| Exostosin-like protein [Cynara cardunculus var. scolymus]	PF03016.13
HH_000601-RA	GO:0071555,GO:0016021,GO:0006486,GO:0016757,GO:0000139	None	gi|976925562|gb|KVI09464.1| Exostosin-like protein [Cynara cardunculus var. scolymus]	PF03016.13
HH_000602-RA	None	None	None	None
HH_000603-RA	GO:0005829,GO:0016208,GO:0005886	None	gi|1228830508|ref|XP_021973352.1| uncharacterized protein LOC110868487 [Helianthus annuus]	PF00582.24
HH_000604-RA	GO:0005737,GO:0031647,GO:0005829,GO:0004197,GO:0009867,GO:0006511,GO:0005634,GO:0016579,GO:0004843	K11838	gi|976925564|gb|KVI09466.1| MATH-like protein [Cynara cardunculus var. scolymus]	PF00443.27,PF00917.24,PF12436.6,PF14533.4
HH_000605-RA	GO:0005789,GO:0010305,GO:0004181,GO:0004180,GO:0010082,GO:0010081,GO:0010080,GO:0048507,GO:0009793,GO:0048364,GO:0006508,GO:0046872,GO:0009908,GO:0016021,GO:0009640	K01301	gi|976925563|gb|KVI09465.1| Peptidase M28 [Cynara cardunculus var. scolymus]	PF04253.13,PF04389.15
HH_000606-RA	GO:0016567,GO:0016740,GO:0046872	K16275	gi|976925565|gb|KVI09467.1| hypothetical protein Ccrd_012157 [Cynara cardunculus var. scolymus]	PF13445.4
HH_000607-RA	GO:0019154,GO:0050660,GO:0008720,GO:0008891,GO:0005739,GO:0042802,GO:0051596,GO:0005524,GO:0005886,GO:1903457,GO:0004458,GO:0071949	K00102	gi|976925511|gb|KVI09414.1| CO dehydrogenase flavoprotein-like, FAD-binding, subdomain 2 [Cynara cardunculus var. scolymus]	PF01565.21,PF02913.17
HH_000608-RA	GO:0016021,GO:0030133,GO:0017022	None	gi|976925510|gb|KVI09413.1| Zein-binding domain-containing protein [Cynara cardunculus var. scolymus]	PF04576.13
HH_000609-RA	None	None	gi|976902587|gb|KVH90526.1| Donson [Cynara cardunculus var. scolymus]	None
HH_000610-RA	GO:0000287,GO:0005986,GO:0050307	K07024	gi|1228907907|ref|XP_022005881.1| sucrose-phosphatase 2-like [Helianthus annuus]	PF05116.11,PF08472.8
HH_000611-RA	None	None	gi|976925527|gb|KVI09430.1| hypothetical protein Ccrd_012161 [Cynara cardunculus var. scolymus]	None
HH_000612-RA	GO:0005773,GO:0005576	None	gi|976925529|gb|KVI09432.1| FAS1 domain-containing protein [Cynara cardunculus var. scolymus]	PF02469.20
HH_000613-RA	GO:0005874,GO:0005783	None	gi|976925522|gb|KVI09425.1| TPX2, C-terminal domain-containing protein [Cynara cardunculus var. scolymus]	PF06886.9
HH_000614-RA	GO:0005737,GO:0018105,GO:0005634,GO:0005789,GO:0009931,GO:0005509,GO:0035556,GO:0046777,GO:0005524,GO:0005516	K13412	gi|1228830410|ref|XP_021973312.1| calcium-dependent protein kinase 26-like [Helianthus annuus]	PF00069.23,PF13499.4
HH_000615-RA	GO:0005739	None	gi|976925524|gb|KVI09427.1| Pentatricopeptide repeat-containing protein [Cynara cardunculus var. scolymus]	PF01535.18,PF13041.4,PF13812.4,PF17177.2
HH_000616-RA	None	None	gi|976925525|gb|KVI09428.1| EEIG1/EHBP1 N-terminal domain-containing protein [Cynara cardunculus var. scolymus]	PF10358.7
HH_000617-RA	GO:0016567,GO:0016740,GO:0046872,GO:0016021	None	gi|1228827340|ref|XP_021972096.1| RING-H2 finger protein ATL70-like [Helianthus annuus]	PF13639.4
HH_000618-RA	None	None	gi|1025185137|ref|XP_016473826.1| PREDICTED: serine-rich adhesin for platelets-like [Nicotiana tabacum]	None
HH_000619-RA	GO:0006282,GO:0005634,GO:0017116,GO:0000731,GO:0005524,GO:0030174,GO:0008047,GO:0016887,GO:0003677,GO:0048471,GO:0046872,GO:0045087,GO:0042802,GO:0006261	K07478	gi|976913478|gb|KVH99734.1| AAA+ ATPase domain-containing protein, partial [Cynara cardunculus var. scolymus]	PF00004.27,PF00627.29,PF12002.6,PF16193.3
HH_000620-RA	GO:0009941,GO:0016021,GO:0005783,GO:0070300,GO:0016020,GO:0009707,GO:0005739,GO:0005774,GO:0009536,GO:1990052,GO:0034196,GO:0042803,GO:0005829,GO:0009507	None	gi|1228767360|ref|XP_021969603.1| protein TRIGALACTOSYLDIACYLGLYCEROL 4, chloroplastic isoform X1 [Helianthus annuus]	None
HH_000621-RA	GO:0006952,GO:0042646,GO:0042644,GO:1901259,GO:0003723	None	gi|1228888752|ref|XP_021998287.1| RAP domain-containing protein, chloroplastic [Helianthus annuus]	PF08373.8
HH_000622-RA	GO:0005794,GO:0015297,GO:0016021,GO:0005802,GO:0008643,GO:0022857,GO:0005768	None	gi|1117430635|ref|XP_019417724.1| PREDICTED: probable sugar phosphate/phosphate translocator At3g17430 [Lupinus angustifolius]	PF03151.14
HH_000623-RA	GO:0003724,GO:0005730,GO:0003723,GO:0005524,GO:0006364	K14808	gi|1228921639|ref|XP_022011362.1| putative DEAD-box ATP-dependent RNA helicase 29 isoform X1 [Helianthus annuus]	PF00270.27,PF00271.29,PF08147.10
HH_000624-RA	GO:0000184,GO:0005773,GO:0005634,GO:0003724,GO:0003723,GO:0005524,GO:0006364	K12823	gi|976913503|gb|KVH99757.1| DNA/RNA helicase, DEAD/DEAH box type, N-terminal, partial [Cynara cardunculus var. scolymus]	PF00270.27,PF00271.29,PF00397.24
HH_000625-RA	GO:0008168,GO:0005634,GO:0006306,GO:0003677	None	gi|1228856566|ref|XP_021984611.1| probable inactive DNA (cytosine-5)-methyltransferase DRM3 isoform X1 [Helianthus annuus]	None
HH_000626-RA	GO:0005618,GO:0009831,GO:0005576,GO:0005975,GO:0004650	None	gi|976913517|gb|KVH99771.1| Glycoside hydrolase, family 28 [Cynara cardunculus var. scolymus]	PF00295.15
HH_000627-RA	GO:0045053,GO:0005794,GO:0019898,GO:0005623,GO:0006623	K19525	gi|1228870778|ref|XP_021990608.1| uncharacterized protein LOC110887015 isoform X1 [Helianthus annuus]	PF00168.28,PF06101.9,PF06398.9,PF06650.10,PF12624.5,PF16908.3,PF16909.3,PF16910.3
HH_000628-RA	GO:0072344,GO:1990116,GO:0051168,GO:1990112,GO:0005634,GO:0000049,GO:0043023	None	gi|976913506|gb|KVH99760.1| protein of unknown function DUF814 [Cynara cardunculus var. scolymus]	PF00098.21,PF05670.11,PF05833.9,PF11923.6
HH_000629-RA	GO:0046872,GO:0009686,GO:0045543	None	gi|976913505|gb|KVH99759.1| Isopenicillin N synthase [Cynara cardunculus var. scolymus]	PF14226.4
HH_000630-RA	GO:0006813,GO:0005829,GO:0016020,GO:0005774,GO:0009932,GO:0005886,GO:0015079,GO:0016021	K03549	gi|976913504|gb|KVH99758.1| potassium transporter [Cynara cardunculus var. scolymus]	PF02705.14
HH_000631-RA	GO:0071465,GO:1902075	None	gi|976913508|gb|KVH99762.1| F-box associated interaction domain-containing protein, partial [Cynara cardunculus var. scolymus]	PF13668.4
HH_000632-RA	GO:0071465,GO:1902075	None	gi|976913508|gb|KVH99762.1| F-box associated interaction domain-containing protein, partial [Cynara cardunculus var. scolymus]	PF13668.4
HH_000633-RA	GO:0005794,GO:0000139,GO:0009834,GO:0005783,GO:0005976,GO:0016021,GO:0009737,GO:1990937,GO:0000138,GO:0005789,GO:0050832,GO:0016407,GO:0045492,GO:0005975,GO:0045491,GO:0010411,GO:0016491	None	gi|1045402341|dbj|GAU16693.1| hypothetical protein TSUD_199350 [Trifolium subterraneum]	PF07779.10
HH_000634-RA	None	None	gi|976913514|gb|KVH99768.1| hypothetical protein Ccrd_021997 [Cynara cardunculus var. scolymus]	None
HH_000635-RA	None	None	gi|976913516|gb|KVH99770.1| hypothetical protein Ccrd_021994 [Cynara cardunculus var. scolymus]	None
HH_000636-RA	GO:0046872,GO:0004724,GO:0004722	K01102	gi|976913510|gb|KVH99764.1| Protein phosphatase 2C [Cynara cardunculus var. scolymus]	PF00481.19
HH_000637-RA	GO:0004300,GO:0005777,GO:0006635	K01692	gi|976913511|gb|KVH99765.1| Crotonase superfamily [Cynara cardunculus var. scolymus]	PF00378.18
HH_000638-RA	GO:0042545,GO:0005618,GO:0030599,GO:0005576,GO:0052689,GO:0045330,GO:0045490	None	gi|976913512|gb|KVH99766.1| Pectinesterase, active site-containing protein [Cynara cardunculus var. scolymus]	PF01095.17
HH_000639-RA	GO:0005737,GO:0005654,GO:0015630,GO:0032991,GO:0047485,GO:0005634,GO:0050821,GO:0043066	None	gi|1228880917|ref|XP_021994895.1| huntingtin-interacting protein K [Helianthus annuus]	None
HH_000640-RA	GO:0005634,GO:0005739,GO:0004674,GO:0010182,GO:0009651,GO:0004712,GO:0005524	None	gi|1228779794|ref|XP_022022060.1| dual specificity protein kinase splA-like [Helianthus annuus]	PF00989.23,PF07714.15
HH_000641-RA	GO:0005634,GO:0005739,GO:0004674,GO:0010182,GO:0009651,GO:0004712,GO:0005524	None	gi|976913493|gb|KVH99747.1| PAC motif-containing protein [Cynara cardunculus var. scolymus]	PF07714.15,PF13426.5
HH_000642-RA	GO:0005634,GO:0005739,GO:0004674,GO:0010182,GO:0009651,GO:0004712,GO:0005524	K04417	gi|976913493|gb|KVH99747.1| PAC motif-containing protein [Cynara cardunculus var. scolymus]	PF07714.15,PF08447.10
HH_000643-RA	None	None	None	None
HH_000644-RA	GO:0005634,GO:0005739,GO:0004674,GO:0010182,GO:0009651,GO:0004712,GO:0005524	None	gi|976913493|gb|KVH99747.1| PAC motif-containing protein [Cynara cardunculus var. scolymus]	PF07714.15,PF08447.10
HH_000645-RA	GO:0009881,GO:0009585,GO:0000155,GO:0005634,GO:0017006,GO:0018298,GO:0006355,GO:0009584,GO:0042803	K12121	gi|1228772628|ref|XP_021987936.1| phytochrome B-like [Helianthus annuus]	PF00360.18,PF00512.23,PF00989.23,PF01590.24,PF02518.24,PF08446.9
HH_000646-RA	None	None	gi|1228772626|ref|XP_021987931.1| uncharacterized protein LOC110884516 isoform X2 [Helianthus annuus]	PF12617.6
HH_000647-RA	GO:0005783,GO:0048471,GO:0016021,GO:0016020,GO:1902457,GO:0006511,GO:0042631,GO:0004842,GO:0061631,GO:0005524	K10578	gi|976913498|gb|KVH99752.1| Ubiquitin-conjugating enzyme, E2 [Cynara cardunculus var. scolymus]	PF00179.24
HH_000648-RA	GO:0004497,GO:0016021,GO:0071949	None	gi|1137212562|gb|OMO80645.1| Monooxygenase, FAD-binding protein [Corchorus olitorius]	PF01494.17
HH_000649-RA	GO:0004675,GO:0006468,GO:0005886,GO:0005524,GO:0009626	None	gi|1228877710|ref|XP_021993676.1| probable serine/threonine-protein kinase PBL7 [Helianthus annuus]	PF07714.15
HH_000650-RA	GO:0005737,GO:0052858,GO:0034087,GO:0005829,GO:0006474,GO:0010485,GO:0005634,GO:0004596,GO:0071962	K20793	gi|1191682918|gb|OTG34880.1| putative acyl-CoA N-acyltransferase [Helianthus annuus]	PF00583.23
HH_000651-RA	GO:0005737,GO:0005634,GO:0004535,GO:0000175,GO:0003723,GO:0046872	None	gi|976913495|gb|KVH99749.1| Endonuclease/exonuclease/phosphatase [Cynara cardunculus var. scolymus]	PF03372.21
HH_000652-RA	None	None	None	PF07797.12
HH_000653-RA	GO:0006520,GO:0004837,GO:0004058,GO:0030170	None	gi|976913494|gb|KVH99748.1| hypothetical protein Ccrd_021981, partial [Cynara cardunculus var. scolymus]	PF00282.17
HH_000654-RA	GO:0005452,GO:0016021,GO:0046713,GO:0015301,GO:0080139	None	gi|1228772646|ref|XP_021987995.1| probable boron transporter 6 [Helianthus annuus]	PF00955.19
HH_000655-RA	GO:0003700,GO:0043565,GO:0005634,GO:0009877,GO:0045893	None	gi|976913544|gb|KVH99797.1| AP2/ERF domain-containing protein [Cynara cardunculus var. scolymus]	PF00847.18
HH_000656-RA	GO:0005737,GO:0005794,GO:0009536,GO:0003924,GO:0005634,GO:0006606,GO:0000054,GO:0009506,GO:0005525	K07936	gi|1228880952|ref|XP_021994912.1| GTP-binding nuclear protein Ran-3 [Helianthus annuus]	PF00071.20
HH_000657-RA	GO:0016018,GO:0005634,GO:0042026,GO:0051082,GO:0003755	K01802	gi|502124749|ref|XP_004498656.1| PREDICTED: peptidyl-prolyl cis-trans isomerase CYP95-like isoform X1 [Cicer arietinum]	PF00160.19
HH_000658-RA	None	None	gi|1191686610|gb|OTG38571.1| putative zinc finger, RanBP2-type [Helianthus annuus]	PF00641.16
HH_000659-RA	GO:0005794,GO:0009833,GO:0042538,GO:0016021,GO:0005802,GO:0030244,GO:0071555,GO:0016760,GO:0005886,GO:0016759,GO:0046872,GO:0005768	None	gi|1228790413|ref|XP_022029893.1| cellulose synthase A catalytic subunit 1 [UDP-forming]-like [Helianthus annuus]	PF03552.12,PF14569.4
HH_000660-RA	GO:0005576	None	gi|976913541|gb|KVH99794.1| Barwin-like endoglucanase [Cynara cardunculus var. scolymus]	PF03330.16
HH_000661-RA	None	None	gi|1228880945|ref|XP_021994909.1| uncharacterized protein LOC110891515 [Helianthus annuus]	None
HH_000662-RA	GO:0005576,GO:0071949,GO:0016491	None	gi|976913571|gb|KVH99824.1| Berberine/berberine-like protein [Cynara cardunculus var. scolymus]	PF01565.21
HH_000663-RA	GO:0005975,GO:0071555,GO:0004650,GO:0046658,GO:0005576,GO:0009505,GO:0031225	None	gi|1191657532|gb|OTG09503.1| putative pectin lyase-like superfamily protein [Helianthus annuus]	PF00295.15
HH_000664-RA	GO:0005975,GO:0071555,GO:0004650,GO:0046658,GO:0005576,GO:0009505,GO:0031225	None	gi|1191657532|gb|OTG09503.1| putative pectin lyase-like superfamily protein [Helianthus annuus]	PF00295.15
HH_000665-RA	GO:0000398,GO:0003724,GO:0003723,GO:0000346,GO:0051028,GO:0005524	K12812	gi|823259759|ref|XP_012462592.1| PREDICTED: DEAD-box ATP-dependent RNA helicase 56 isoform X1 [Gossypium raimondii]	PF00270.27,PF00271.29
HH_000666-RA	GO:0016036,GO:0005634,GO:0071456	None	gi|976913577|gb|KVH99830.1| SPX, N-terminal [Cynara cardunculus var. scolymus]	PF03105.17
HH_000667-RA	GO:0048440,GO:0048467,GO:0010267,GO:0051607,GO:0030422,GO:0009616,GO:0005634,GO:0003887,GO:0048366,GO:0003968,GO:0031047,GO:0016246,GO:0048544,GO:0031380,GO:0070919,GO:0003723	K11699	gi|976901576|gb|KVH89612.1| RNA-dependent RNA polymerase, eukaryotic-type [Cynara cardunculus var. scolymus]	PF05183.10
HH_000668-RA	GO:0003700,GO:0005634,GO:0009873,GO:0003677	None	gi|976913528|gb|KVH99781.1| AP2/ERF domain-containing protein [Cynara cardunculus var. scolymus]	PF00847.18
HH_000669-RA	GO:0006631,GO:0009738,GO:0005783,GO:0005739,GO:0010358,GO:0030136,GO:0009737,GO:0005773,GO:0005634,GO:0016020,GO:0005546,GO:0016042,GO:0009845,GO:0005509,GO:0046686,GO:0004630,GO:0005096,GO:0031966,GO:0010119,GO:0005886,GO:0009789,GO:0009506,GO:0009507,GO:0005829,GO:0070290,GO:0009873,GO:0004620,GO:0046470	None	gi|976913529|gb|KVH99782.1| C2 calcium-dependent membrane targeting [Cynara cardunculus var. scolymus]	PF00168.28,PF00614.20,PF12357.6,PF13091.4
HH_000670-RA	GO:0034613,GO:0016021,GO:0016020,GO:0005886,GO:0009651,GO:0005634	None	gi|1228880931|ref|XP_021994902.1| uncharacterized protein LOC110891508 [Helianthus annuus]	PF12796.5,PF13962.4
HH_000671-RA	None	None	gi|1228772609|ref|XP_021987871.1| uncharacterized protein LOC110884461 isoform X2 [Helianthus annuus]	PF13259.4
HH_000672-RA	None	None	None	None
HH_000673-RA	GO:0005634,GO:0031146,GO:0009723,GO:0016567,GO:0006511,GO:0019005,GO:0009873,GO:0010105	K14515	gi|976913532|gb|KVH99785.1| F-box domain, cyclin-like protein [Cynara cardunculus var. scolymus]	PF00646.31,PF13516.4
HH_000674-RA	GO:0034613,GO:0016021,GO:0016020,GO:0005886,GO:0009651,GO:0005634	None	gi|976913629|gb|KVH99878.1| Ankyrin repeat-containing protein [Cynara cardunculus var. scolymus]	PF13962.4
HH_000675-RA	None	None	gi|976913629|gb|KVH99878.1| Ankyrin repeat-containing protein [Cynara cardunculus var. scolymus]	PF12796.5
HH_000676-RA	None	None	gi|1027089905|ref|XP_016651174.1| PREDICTED: uncharacterized protein LOC103328623 isoform X2 [Prunus mume]	PF13962.4
HH_000677-RA	GO:0034613,GO:0016021,GO:0016020,GO:0005886,GO:0009651,GO:0005634	None	gi|976913629|gb|KVH99878.1| Ankyrin repeat-containing protein [Cynara cardunculus var. scolymus]	PF13962.4
HH_000678-RA	None	None	gi|1191686546|gb|OTG38507.1| putative ankyrin repeat-containing domain-containing protein [Helianthus annuus]	None
HH_000679-RA	None	None	None	None
HH_000680-RA	GO:0016021,GO:0005783,GO:0005886	None	gi|976913587|gb|KVH99839.1| Ankyrin repeat-containing protein [Cynara cardunculus var. scolymus]	PF12796.5,PF13962.4
HH_000681-RA	None	None	gi|976913587|gb|KVH99839.1| Ankyrin repeat-containing protein [Cynara cardunculus var. scolymus]	None
HH_000682-RA	None	None	gi|1228772434|ref|XP_021987153.1| uncharacterized protein LOC110883813 [Helianthus annuus]	None
HH_000683-RA	GO:0052866,GO:0005829,GO:0008138,GO:0070300,GO:0016314,GO:0006970,GO:0046856,GO:0009651,GO:0035335,GO:0004725	None	gi|1021023676|gb|KZM81464.1| hypothetical protein DCAR_029077 [Daucus carota subsp. sativus]	None
HH_000684-RA	None	None	gi|976913565|gb|KVH99818.1| Ankyrin repeat-containing protein [Cynara cardunculus var. scolymus]	PF12796.5,PF13962.4
HH_000685-RA	None	None	gi|976913533|gb|KVH99786.1| EEIG1/EHBP1 N-terminal domain-containing protein [Cynara cardunculus var. scolymus]	None
HH_000686-RA	GO:0005794,GO:0015297,GO:0016021,GO:0005338,GO:0022857,GO:0008643,GO:0005463,GO:0005462,GO:0005461,GO:0015165,GO:1990569,GO:0000139	K15281	gi|1228932589|ref|XP_022016268.1| nucleotide-sugar uncharacterized transporter 3 [Helianthus annuus]	PF03151.14
HH_000687-RA	GO:0030897,GO:0016192,GO:0005794,GO:0005773,GO:0016021,GO:0005774,GO:0005886,GO:0015031,GO:0009651,GO:0031902	K08515	gi|1026060942|ref|XP_016574920.1| PREDICTED: vesicle-associated membrane protein 711-like [Capsicum annuum]	PF00957.19,PF13774.4
HH_000688-RA	None	None	gi|976913552|gb|KVH99805.1| hypothetical protein Ccrd_021948 [Cynara cardunculus var. scolymus]	PF01842.23
HH_000689-RA	GO:0004674,GO:0016021,GO:0005524,GO:0005886	None	gi|976913557|gb|KVH99810.1| Concanavalin A-like lectin/glucanase, subgroup [Cynara cardunculus var. scolymus]	PF07714.15,PF08263.10,PF13855.4
HH_000690-RA	GO:0009755,GO:0010204,GO:0002764,GO:0016045,GO:0016021,GO:0009626,GO:0004674,GO:0012505,GO:0010359,GO:0005886,GO:0019199,GO:0005524	None	gi|976913557|gb|KVH99810.1| Concanavalin A-like lectin/glucanase, subgroup [Cynara cardunculus var. scolymus]	PF08263.10,PF13855.4
HH_000691-RA	GO:0004674,GO:0016021,GO:0005524,GO:0005886	None	gi|976913557|gb|KVH99810.1| Concanavalin A-like lectin/glucanase, subgroup [Cynara cardunculus var. scolymus]	PF08263.10
HH_000692-RA	GO:0006952,GO:0006468,GO:0009742,GO:0010262,GO:0040008,GO:0030154,GO:0004675,GO:1900150,GO:0005886,GO:0045089,GO:0005102,GO:0016021,GO:0005524	None	gi|976913556|gb|KVH99809.1| Concanavalin A-like lectin/glucanase, subgroup, partial [Cynara cardunculus var. scolymus]	None
HH_000693-RA	GO:0004674,GO:0016021,GO:0005524,GO:0005886	None	gi|976913557|gb|KVH99810.1| Concanavalin A-like lectin/glucanase, subgroup [Cynara cardunculus var. scolymus]	PF08263.10
HH_000694-RA	GO:0004674,GO:0016021,GO:0005524,GO:0005886	None	gi|976913557|gb|KVH99810.1| Concanavalin A-like lectin/glucanase, subgroup [Cynara cardunculus var. scolymus]	PF08263.10,PF13855.4
HH_000695-RA	GO:0016021,GO:0005886	None	gi|976919768|gb|KVI04585.1| Peptidase C48, SUMO/Sentrin/Ubl1 [Cynara cardunculus var. scolymus]	None
HH_000696-RA	GO:0004674,GO:0016021,GO:0005524,GO:0005886	None	gi|1040925042|ref|XP_017224665.1| PREDICTED: putative receptor-like protein kinase At3g47110 [Daucus carota subsp. sativus]	PF08263.10
HH_000697-RA	GO:0009755,GO:0010204,GO:0002764,GO:0016045,GO:0016021,GO:0009626,GO:0004674,GO:0012505,GO:0010359,GO:0005886,GO:0019199,GO:0005524	None	gi|976913556|gb|KVH99809.1| Concanavalin A-like lectin/glucanase, subgroup, partial [Cynara cardunculus var. scolymus]	PF00560.31,PF08263.10,PF13855.4
HH_000698-RA	GO:0009793,GO:0005634,GO:0003677	None	gi|1228765930|ref|XP_022038306.1| B3 domain-containing protein REM10-like [Helianthus annuus]	PF02362.19
HH_000699-RA	GO:1990714,GO:0018258,GO:0016021,GO:0010405,GO:0000139	K20854	gi|1228772544|ref|XP_021987587.1| hydroxyproline O-galactosyltransferase HPGT3-like [Helianthus annuus]	PF01762.19,PF13334.4
HH_000700-RA	GO:0005765,GO:0005576,GO:0009505,GO:0004566	None	gi|1228896291|ref|XP_022001049.1| heparanase-like protein 3 isoform X1 [Helianthus annuus]	PF03662.12
HH_000701-RA	GO:0005634,GO:0009877	None	gi|976913560|gb|KVH99813.1| Ubiquitin, partial [Cynara cardunculus var. scolymus]	PF00240.21
HH_000702-RA	GO:0005737,GO:0000790,GO:0048188,GO:0003723,GO:0070869,GO:0051568,GO:0042800	None	gi|976913559|gb|KVH99812.1| Post-SET domain-containing protein [Cynara cardunculus var. scolymus]	PF00856.26,PF16135.3
HH_000703-RA	GO:0005829,GO:0043025,GO:0030425,GO:0031175	None	gi|1228772565|ref|XP_021987658.1| neurochondrin [Helianthus annuus]	PF05536.9
HH_000704-RA	GO:0022626,GO:0022625,GO:0005829,GO:0019843,GO:0003735,GO:0002181,GO:0042788	K02940	gi|976913569|gb|KVH99822.1| Ribosomal protein L6 [Cynara cardunculus var. scolymus]	PF00347.21
HH_000705-RA	None	None	gi|1228772573|ref|XP_021987698.1| uncharacterized protein LOC110884290 isoform X2 [Helianthus annuus]	None
HH_000706-RA	GO:0048209,GO:0005797,GO:0006888,GO:0005794,GO:0005801,GO:0016021,GO:0006906,GO:0000139,GO:0015031,GO:0005484,GO:0031201	K08495	gi|976913570|gb|KVH99823.1| Golgi SNAP receptor complex, subunit 1 [Cynara cardunculus var. scolymus]	PF12352.6
HH_000707-RA	GO:0009826,GO:0009741,GO:0016021,GO:0005886,GO:0004674,GO:0009506,GO:0004672,GO:0046777,GO:0005524	None	gi|1191643957|gb|OTF95931.1| putative serine-threonine/tyrosine-protein kinase catalytic domain-containing protein [Helianthus annuus]	PF00069.23,PF07714.15,PF14299.4
HH_000708-RA	None	None	None	None
HH_000709-RA	None	None	gi|1228881144|ref|XP_021994992.1| uncharacterized protein LOC110891619 [Helianthus annuus]	None
HH_000710-RA	GO:0008139,GO:0005643,GO:0005829,GO:0006607,GO:0005654,GO:0061608	None	gi|1228779901|ref|XP_022022432.1| importin subunit alpha-2-like [Helianthus annuus]	PF00514.21,PF01749.18,PF16186.3
HH_000711-RA	GO:0009733,GO:0009736,GO:0006338,GO:0009739,GO:0004386,GO:2000023,GO:0048364,GO:0045892,GO:0005524,GO:0003677,GO:0009788,GO:0046872,GO:0005634,GO:0051301	K11643	gi|976913581|gb|KVH99834.1| Chromo domain-containing protein [Cynara cardunculus var. scolymus]	PF00176.21,PF00271.29,PF00385.22,PF00628.27,PF06461.9,PF06465.11
HH_000712-RA	GO:0009536,GO:0016021,GO:0005886,GO:0004674,GO:0009506,GO:0010038,GO:0004672,GO:0046777,GO:0005524	None	gi|1228925179|ref|XP_022012748.1| uncharacterized protein LOC110912357 [Helianthus annuus]	PF00046.27,PF00069.23,PF07714.15
HH_000713-RA	GO:0009791,GO:0009742,GO:0030308,GO:0009741,GO:0016021,GO:0009738,GO:0048364,GO:0043680,GO:0009506,GO:0009723,GO:0050832,GO:0004674,GO:0009873,GO:0010118,GO:0005886,GO:0004672,GO:0010483,GO:0009788,GO:0046777,GO:0005524	None	gi|976913562|gb|KVH99815.1| Protein kinase, ATP binding site-containing protein, partial [Cynara cardunculus var. scolymus]	PF07714.15
HH_000714-RA	GO:0009791,GO:0009742,GO:0030308,GO:0009741,GO:0016021,GO:0009738,GO:0048364,GO:0043680,GO:0009506,GO:0009723,GO:0050832,GO:0004674,GO:0009873,GO:0010118,GO:0005886,GO:0004672,GO:0010483,GO:0009788,GO:0046777,GO:0005524	None	gi|976913562|gb|KVH99815.1| Protein kinase, ATP binding site-containing protein, partial [Cynara cardunculus var. scolymus]	PF00069.23,PF07714.15
HH_000715-RA	GO:0009536,GO:0016021,GO:0005886,GO:0004674,GO:0009506,GO:0010038,GO:0004672,GO:0046777,GO:0005524	None	gi|976913563|gb|KVH99816.1| cytochrome b5-like heme/steroid binding domain-containing protein [Cynara cardunculus var. scolymus]	PF07714.15
HH_000716-RA	GO:0009536,GO:0016021,GO:0005886,GO:0004674,GO:0009506,GO:0010038,GO:0004672,GO:0046777,GO:0005524	None	gi|976913563|gb|KVH99816.1| cytochrome b5-like heme/steroid binding domain-containing protein [Cynara cardunculus var. scolymus]	PF00173.26,PF07714.15
HH_000717-RA	GO:0005634,GO:0004535,GO:0000932,GO:0030015,GO:0003723,GO:0017148,GO:0046872,GO:0043928	K12581	gi|976913568|gb|KVH99821.1| Ribonuclease CAF1 [Cynara cardunculus var. scolymus]	PF04857.18
HH_000718-RA	None	None	gi|976913566|gb|KVH99819.1| Protein of unknown function DUF789 [Cynara cardunculus var. scolymus]	PF05623.10
HH_000719-RA	GO:0010150,GO:0080113,GO:0009736,GO:0009735,GO:0003700,GO:0000156,GO:0003677,GO:0010082,GO:0071368,GO:0005634,GO:0048364,GO:0010119,GO:0009873,GO:0009723,GO:0005829	K14491	gi|976913548|gb|KVH99801.1| CheY-like superfamily, partial [Cynara cardunculus var. scolymus]	PF00072.22,PF00249.29
HH_000720-RA	GO:0005794,GO:0010215,GO:0005802,GO:0046658,GO:0005768,GO:0009506,GO:0031225	None	gi|976913547|gb|KVH99800.1| hypothetical protein Ccrd_021928 [Cynara cardunculus var. scolymus]	PF04833.13
HH_000721-RA	GO:0009553,GO:0005737,GO:0030688,GO:0009555,GO:0005730,GO:0005634,GO:0005654,GO:0006364,GO:0030515	K14797	gi|976926711|gb|KVI10564.1| Bystin [Cynara cardunculus var. scolymus]	PF05291.9
HH_000722-RA	GO:0005730,GO:0008139,GO:0005618,GO:0005829,GO:0005635,GO:0006606,GO:0006607,GO:0005654,GO:0061608,GO:0005643	K15042	gi|976913550|gb|KVH99803.1| Armadillo, partial [Cynara cardunculus var. scolymus]	PF00514.21,PF01749.18,PF16186.3
HH_000723-RA	None	None	gi|976913549|gb|KVH99802.1| protein of unknown function DUF4378 [Cynara cardunculus var. scolymus]	PF14309.4,PF14383.4
HH_000724-RA	GO:0019605,GO:0006083,GO:0005829,GO:0005777,GO:0047760,GO:0003987,GO:0006097	K01913	gi|976913551|gb|KVH99804.1| AMP-binding, conserved site-containing protein [Cynara cardunculus var. scolymus]	PF00501.26,PF13193.4
HH_000725-RA	GO:0043565,GO:0070417,GO:0003700,GO:0005634,GO:0006355,GO:0045944,GO:0005516,GO:0009409	K21596	gi|976913597|gb|KVH99848.1| Ankyrin repeat-containing domain-containing protein [Cynara cardunculus var. scolymus]	PF00612.25,PF03859.14,PF13637.4
HH_000726-RA	GO:0003735,GO:0002181,GO:0005730,GO:0022625	K02905	gi|976902249|gb|KVH90203.1| hypothetical protein Ccrd_007767 [Cynara cardunculus var. scolymus]	PF01779.15
HH_000727-RA	None	K17491	gi|976913599|gb|KVH99850.1| hypothetical protein Ccrd_021909 [Cynara cardunculus var. scolymus]	PF04802.13
HH_000728-RA	GO:0043565,GO:0044212,GO:0003700,GO:0005634,GO:0009845,GO:0045893,GO:0046982	None	gi|976913601|gb|KVH99852.1| Basic-leucine zipper domain-containing protein [Cynara cardunculus var. scolymus]	PF00170.19
HH_000729-RA	GO:0016021,GO:0004672,GO:0004674,GO:0009506,GO:0005886,GO:0046777,GO:0005524	None	gi|1228896668|ref|XP_022001215.1| uncharacterized protein LOC110898700 [Helianthus annuus]	PF00612.25,PF07714.15
HH_000730-RA	None	None	gi|976913584|gb|KVH99836.1| Protein kinase, catalytic domain-containing protein [Cynara cardunculus var. scolymus]	None
HH_000731-RA	None	None	gi|976913583|gb|KVH99835.1| hypothetical protein Ccrd_021922 [Cynara cardunculus var. scolymus]	None
HH_000732-RA	None	None	None	None
HH_000733-RA	GO:0005794,GO:0050661,GO:0050660,GO:0103075,GO:0010229,GO:0009911,GO:0004499,GO:0005789,GO:0005654,GO:0048825,GO:0009851,GO:0047434,GO:0048827,GO:0000139,GO:0005829,GO:0005783	K11816	gi|976913585|gb|KVH99837.1| FAD-dependent pyridine nucleotide-disulfide oxidoreductase, partial [Cynara cardunculus var. scolymus]	PF13738.4
HH_000734-RA	None	None	None	None
HH_000735-RA	None	None	gi|976913595|gb|KVH99847.1| Disease resistance protein [Cynara cardunculus var. scolymus]	None
HH_000736-RA	None	None	gi|1228801028|ref|XP_022034693.1| putative disease resistance protein RGA3 [Helianthus annuus]	None
HH_000737-RA	GO:2000022,GO:0005634,GO:0009611,GO:0031347	None	gi|976913590|gb|KVH99842.1| Tify [Cynara cardunculus var. scolymus]	PF06200.12
HH_000738-RA	GO:0016707,GO:0046872,GO:0009686	None	gi|976913592|gb|KVH99844.1| Non-heme dioxygenase N-terminal domain-containing protein [Cynara cardunculus var. scolymus]	PF03171.18,PF14226.4
HH_000739-RA	GO:0042626,GO:0042335,GO:0016021,GO:0005777,GO:0016887,GO:0005886,GO:0055085,GO:0005524	None	gi|1228801024|ref|XP_022034691.1| ABC transporter G family member 32-like [Helianthus annuus]	PF00005.25,PF01061.22,PF08370.9,PF14510.4
HH_000740-RA	GO:0031464,GO:0033333,GO:0016567,GO:0035118,GO:0005634,GO:0060173,GO:0000151,GO:0005737,GO:0071599,GO:0043161,GO:0046872,GO:0071600	K11793	gi|976913588|gb|KVH99840.1| Peptidase S16, lon N-terminal [Cynara cardunculus var. scolymus]	PF02190.14,PF03226.12
HH_000741-RA	None	None	gi|1228882679|ref|XP_021995584.1| glutathione S-transferase T3-like [Helianthus annuus]	None
HH_000742-RA	GO:0006952,GO:0005524,GO:0043531	None	gi|976913595|gb|KVH99847.1| Disease resistance protein [Cynara cardunculus var. scolymus]	None
HH_000743-RA	GO:0006952,GO:0005524,GO:0043531	None	gi|976913595|gb|KVH99847.1| Disease resistance protein [Cynara cardunculus var. scolymus]	None
HH_000744-RA	GO:0016787,GO:0090430,GO:0009809,GO:0005783,GO:0042542,GO:0005794,GO:0016020,GO:0046686,GO:0003846,GO:0010043,GO:0005886,GO:0004622,GO:0005634,GO:0016298,GO:0006979,GO:0009506	None	gi|976913605|gb|KVH99855.1| hypothetical protein Ccrd_021903 [Cynara cardunculus var. scolymus]	PF12146.6
HH_000745-RA	None	None	gi|1228845714|ref|XP_021979899.1| uncharacterized protein LOC110876023 [Helianthus annuus]	None
HH_000746-RA	GO:0016021,GO:0005886,GO:0005783,GO:0005524,GO:0004672	None	gi|976913608|gb|KVH99858.1| Leucine-rich repeat-containing protein [Cynara cardunculus var. scolymus]	PF07714.15,PF08263.10,PF13855.4
HH_000747-RA	GO:0043565,GO:1905177,GO:0007623,GO:0044212,GO:0003700,GO:0005634,GO:0030154,GO:0071555,GO:0009416,GO:0008270,GO:0007275,GO:0045893	None	gi|976913610|gb|KVH99859.1| Transcription factor, GATA, plant [Cynara cardunculus var. scolymus]	PF00320.25
HH_000748-RA	GO:0004674,GO:0016021,GO:0005524,GO:0048544	None	gi|976899924|gb|KVH88251.1| hypothetical protein Ccrd_024324 [Cynara cardunculus var. scolymus]	PF00069.23,PF00954.18,PF01453.22
HH_000749-RA	GO:0005737,GO:0010118,GO:0009506,GO:0005886	None	gi|976913611|gb|KVH99860.1| Mammalian uncoordinated homology 13, domain 2 [Cynara cardunculus var. scolymus]	PF05664.9
HH_000750-RA	GO:0102396,GO:0016121,GO:0010223,GO:0016702,GO:0102251,GO:1901601,GO:0046872,GO:0010436,GO:0009507	K17913	gi|976913614|gb|KVH99863.1| Carotenoid oxygenase [Cynara cardunculus var. scolymus]	PF03055.13
HH_000751-RA	None	None	None	None
HH_000752-RA	GO:0003700,GO:0043565,GO:0005634,GO:0045893,GO:0009873	None	gi|976913613|gb|KVH99862.1| hypothetical protein Ccrd_021894 [Cynara cardunculus var. scolymus]	PF00847.18
HH_000753-RA	None	None	None	None
HH_000754-RA	GO:0071555,GO:0016021,GO:0006486,GO:0016757,GO:0000139	None	gi|976913616|gb|KVH99865.1| Exostosin-like protein [Cynara cardunculus var. scolymus]	PF03016.13
HH_000755-RA	GO:0034475,GO:0071051,GO:0016075,GO:0005730,GO:0004527,GO:0000176,GO:0000177,GO:0034427,GO:0005840,GO:0003723,GO:0071028,GO:0006364	None	gi|976913617|gb|KVH99866.1| Exoribonuclease, phosphorolytic domain 1 [Cynara cardunculus var. scolymus]	None
HH_000756-RA	GO:0005737,GO:0008146	None	gi|976912899|gb|KVH99346.1| hypothetical protein Ccrd_022420 [Cynara cardunculus var. scolymus]	PF00685.25
HH_000757-RA	GO:0019761,GO:0005737,GO:0047364,GO:0005634	None	gi|976912899|gb|KVH99346.1| hypothetical protein Ccrd_022420 [Cynara cardunculus var. scolymus]	PF00685.25
HH_000758-RA	GO:0005737,GO:0008146	None	gi|976912899|gb|KVH99346.1| hypothetical protein Ccrd_022420 [Cynara cardunculus var. scolymus]	PF00685.25
HH_000759-RA	GO:0003824,GO:0009116,GO:0045735	None	gi|1228772359|ref|XP_021986913.1| bark storage protein A-like isoform X1 [Helianthus annuus]	PF01048.18
HH_000760-RA	GO:0015706,GO:0016021,GO:0015333,GO:0080054,GO:0005886,GO:1904680,GO:0005634,GO:0035673	None	gi|976913634|gb|KVH99883.1| Major facilitator superfamily domain, general substrate transporter [Cynara cardunculus var. scolymus]	PF00854.19
HH_000761-RA	GO:0003824,GO:0009116,GO:0045735	None	gi|976913635|gb|KVH99884.1| Nucleoside phosphorylase [Cynara cardunculus var. scolymus]	PF01048.18
HH_000762-RA	None	None	gi|976913635|gb|KVH99884.1| Nucleoside phosphorylase [Cynara cardunculus var. scolymus]	None
HH_000763-RA	GO:0016567,GO:0009814,GO:0061630	None	gi|976913632|gb|KVH99881.1| hypothetical protein Ccrd_021885 [Cynara cardunculus var. scolymus]	None
HH_000764-RA	GO:0005737,GO:0006886,GO:0016020	None	gi|976913633|gb|KVH99882.1| ENTH/VHS-like protein [Cynara cardunculus var. scolymus]	PF00790.17,PF03127.12
HH_000765-RA	None	None	gi|976913630|gb|KVH99879.1| hypothetical protein Ccrd_021883 [Cynara cardunculus var. scolymus]	None
HH_000766-RA	GO:0006307,GO:0080111,GO:0051213,GO:0006281,GO:0043734,GO:0035515,GO:0008198,GO:0035552,GO:0103053,GO:0042245,GO:0070989,GO:0035553	None	gi|976913631|gb|KVH99880.1| Oxoglutarate/iron-dependent dioxygenase [Cynara cardunculus var. scolymus]	PF13532.4
HH_000767-RA	GO:0016567,GO:0016021,GO:0031464	None	gi|1228880605|ref|XP_021994777.1| sulfite exporter TauE/SafE family protein 3-like [Helianthus annuus]	PF01925.17
HH_000768-RA	GO:0016021,GO:0016020,GO:0005886	None	gi|976913629|gb|KVH99878.1| Ankyrin repeat-containing protein [Cynara cardunculus var. scolymus]	PF12796.5,PF13962.4
HH_000769-RA	GO:0005737,GO:0005743,GO:0016021	K13348	gi|976913622|gb|KVH99871.1| Mpv17/PMP22 [Cynara cardunculus var. scolymus]	PF04117.10
HH_000770-RA	GO:0022625,GO:0019843,GO:0003735,GO:0005576,GO:0003723,GO:0046872,GO:0006412,GO:0003729	K02922	gi|976901990|gb|KVH89953.1| Ribosomal protein L37ae/L37e [Cynara cardunculus var. scolymus]	PF01907.17
HH_000771-RA	GO:0005737,GO:0050661,GO:0050660,GO:0103075,GO:0004499,GO:0009851	None	gi|976913627|gb|KVH99876.1| FAD-dependent pyridine nucleotide-disulfide oxidoreductase [Cynara cardunculus var. scolymus]	PF00743.17
HH_000772-RA	None	None	gi|1191675429|gb|OTG27393.1| putative phospholipase-like protein [Helianthus annuus]	PF09331.9
HH_000773-RA	GO:0009651,GO:0005802,GO:0005768,GO:0005794	None	gi|976913626|gb|KVH99875.1| BURP domain-containing protein [Cynara cardunculus var. scolymus]	PF03181.13
HH_000774-RA	GO:0003735,GO:0005739,GO:0032543,GO:0005762	K02902	gi|976913625|gb|KVH99874.1| Ribosomal protein L28 [Cynara cardunculus var. scolymus]	PF00830.17
HH_000775-RA	None	None	gi|976913624|gb|KVH99873.1| hypothetical protein Ccrd_021874 [Cynara cardunculus var. scolymus]	None
HH_000776-RA	GO:0005634	None	gi|976913623|gb|KVH99872.1| hypothetical protein Ccrd_021873 [Cynara cardunculus var. scolymus]	None
HH_000777-RA	None	None	gi|1228772307|ref|XP_021986719.1| pentatricopeptide repeat-containing protein At3g59040 [Helianthus annuus]	PF01535.18,PF13041.4,PF13812.4
HH_000778-RA	GO:0005737,GO:0016607,GO:0035145,GO:0000184,GO:0000381,GO:0016604,GO:0005730,GO:0005829,GO:0005634,GO:0005654,GO:0010628,GO:0006417,GO:0051028,GO:0003729,GO:0008380,GO:0006397	K12876	gi|976913639|gb|KVH99887.1| Nucleotide-binding, alpha-beta plait [Cynara cardunculus var. scolymus]	PF00076.20
HH_000779-RA	None	None	None	None
HH_000780-RA	GO:0006952,GO:0046658,GO:0005975,GO:0005615,GO:0042973	None	gi|976913648|gb|KVH99895.1| Glycoside hydrolase, catalytic domain-containing protein [Cynara cardunculus var. scolymus]	PF00332.16
HH_000781-RA	GO:0005737,GO:0005856,GO:0006457,GO:0070062,GO:0031072,GO:0005829,GO:0016020,GO:0005654,GO:1900034,GO:0051085	None	gi|976913642|gb|KVH99889.1| DnaJ domain-containing protein [Cynara cardunculus var. scolymus]	PF00226.29,PF00515.26
HH_000782-RA	GO:0009536,GO:0005853,GO:0005829,GO:0005085,GO:0005886,GO:0003746,GO:0006414	None	gi|976913643|gb|KVH99890.1| Glutathione S-transferase, C-terminal-like protein [Cynara cardunculus var. scolymus]	PF00736.17
HH_000783-RA	GO:0003746,GO:0005853	None	gi|1228820415|ref|XP_021969054.1| elongation factor 1-beta 2-like [Helianthus annuus]	PF00736.17
HH_000784-RA	GO:0009535,GO:0016787,GO:0015986,GO:0022626,GO:0005730,GO:0000274,GO:0005829,GO:0009579,GO:0042788,GO:0005739,GO:0005774,GO:0003735,GO:0005753,GO:0008270,GO:0005507,GO:0015078,GO:0009507	K02138	gi|1228880549|ref|XP_021994763.1| ATP synthase subunit d, mitochondrial-like [Helianthus annuus]	PF05873.10
HH_000785-RA	GO:0005829,GO:0016021,GO:0009506,GO:0005886	None	gi|1228880547|ref|XP_021994762.1| tetraspanin-3-like [Helianthus annuus]	PF00335.18
HH_000786-RA	GO:0015706,GO:0010447,GO:0016021,GO:0042128,GO:0010542,GO:0005886	None	gi|976913646|gb|KVH99893.1| Major facilitator superfamily domain, general substrate transporter [Cynara cardunculus var. scolymus]	PF00854.19
HH_000787-RA	GO:0004175,GO:0004222,GO:0005783,GO:0030176,GO:0034613,GO:0080120,GO:0004197,GO:0016485,GO:0071586	K08658	gi|1228869603|ref|XP_021990106.1| CAAX prenyl protease 2-like isoform X1 [Helianthus annuus]	PF02517.14
HH_000788-RA	None	None	gi|1228772258|ref|XP_021986586.1| uncharacterized protein LOC110882991 isoform X7 [Helianthus annuus]	PF12697.5
HH_000789-RA	GO:0046872,GO:0003993,GO:0005576	K22390	gi|976913662|gb|KVH99908.1| Fibronectin, type III [Cynara cardunculus var. scolymus]	PF00149.26,PF14008.4,PF16656.3
HH_000790-RA	GO:0048046,GO:0050660,GO:0005782,GO:0098869,GO:0016656,GO:0005886,GO:0046686,GO:0009507	None	gi|976913659|gb|KVH99905.1| FAD-dependent pyridine nucleotide-disulfide oxidoreductase [Cynara cardunculus var. scolymus]	PF07992.12
HH_000791-RA	GO:0005737,GO:0006468,GO:0005634,GO:0016301,GO:0019901,GO:0004674,GO:0005886,GO:0004672,GO:0005524	None	gi|976913658|gb|KVH99904.1| hypothetical protein Ccrd_021858 [Cynara cardunculus var. scolymus]	PF00069.23
HH_000792-RA	GO:0005681,GO:0000398	None	gi|1191657307|gb|OTG09278.1| putative G10 protein [Helianthus annuus]	PF01125.15
HH_000793-RA	None	None	gi|565344029|ref|XP_006339121.1| PREDICTED: uncharacterized protein LOC102599315 [Solanum tuberosum]	PF04949.11
HH_000794-RA	GO:0005634	None	gi|1040915346|ref|XP_017219926.1| PREDICTED: uncharacterized protein LOC108196933 [Daucus carota subsp. sativus]	PF12776.5
HH_000795-RA	None	None	None	None
HH_000796-RA	None	None	gi|976913656|gb|KVH99902.1| hypothetical protein Ccrd_021854 [Cynara cardunculus var. scolymus]	PF14309.4
HH_000797-RA	None	None	gi|976913652|gb|KVH99898.1| hypothetical protein Ccrd_021850 [Cynara cardunculus var. scolymus]	None
HH_000798-RA	GO:0048442,GO:0044212,GO:0048441,GO:0010200,GO:0090428,GO:0003700,GO:0046621,GO:0005634,GO:0006355,GO:0009909,GO:0019900,GO:0003677,GO:0048498,GO:0042803	None	gi|976901676|gb|KVH89689.1| Myb-like domain-containing protein [Cynara cardunculus var. scolymus]	PF13837.4
HH_000799-RA	GO:0005783,GO:0031930,GO:0005829,GO:0005886,GO:0005634,GO:0030388,GO:0005739,GO:0004332,GO:0071456,GO:0046686,GO:0005507,GO:0006096,GO:0009506,GO:0006094	K01623	gi|976913676|gb|KVH99921.1| Aldolase-type TIM barrel, partial [Cynara cardunculus var. scolymus]	PF00274.17
HH_000800-RA	GO:0047560,GO:0030148,GO:0005783,GO:0016021,GO:0005789,GO:0006666	K04708	gi|976913677|gb|KVH99922.1| Glucose/ribitol dehydrogenase [Cynara cardunculus var. scolymus]	PF00106.23
HH_000801-RA	GO:0043565,GO:0061408,GO:0010200,GO:0003700,GO:0034605,GO:0043618,GO:0006355,GO:0003677,GO:0009408,GO:0000978,GO:0005634	K09419	gi|976913674|gb|KVH99919.1| Heat shock factor (HSF)-type, DNA-binding [Cynara cardunculus var. scolymus]	PF00447.15
HH_000802-RA	GO:0009744,GO:0001666,GO:0009750,GO:2000069,GO:0005789,GO:0010182,GO:0009686,GO:0009723,GO:0048510,GO:0004674,GO:0004712,GO:0009873,GO:2000035,GO:0010105,GO:0046777,GO:0005524	None	gi|1228880459|ref|XP_021994726.1| serine/threonine-protein kinase CTR1-like isoform X1 [Helianthus annuus]	PF07714.15,PF14381.4
HH_000803-RA	GO:0006325,GO:0016787,GO:0046872,GO:0003676,GO:0005730	None	gi|976913681|gb|KVH99926.1| hypothetical protein Ccrd_021842 [Cynara cardunculus var. scolymus]	None
HH_000804-RA	GO:0000015,GO:0000287,GO:0004634,GO:0006096	K01689	gi|1098750699|ref|XP_018839506.1| PREDICTED: enolase 1 [Juglans regia]	PF00113.20,PF03952.14
HH_000805-RA	GO:0016607,GO:0030628,GO:0089701,GO:0048573,GO:0005634,GO:0000398,GO:0003677,GO:0046872,GO:0005681	K12836	gi|976913679|gb|KVH99924.1| Nucleotide-binding, alpha-beta plait [Cynara cardunculus var. scolymus]	PF00076.20,PF00642.22
HH_000806-RA	None	None	None	None
HH_000807-RA	None	None	gi|976913673|gb|KVH99918.1| HAD-like domain-containing protein [Cynara cardunculus var. scolymus]	PF03031.16
HH_000808-RA	None	None	gi|976913673|gb|KVH99918.1| HAD-like domain-containing protein [Cynara cardunculus var. scolymus]	None
HH_000809-RA	None	None	gi|976913673|gb|KVH99918.1| HAD-like domain-containing protein [Cynara cardunculus var. scolymus]	None
HH_000810-RA	None	None	gi|976913673|gb|KVH99918.1| HAD-like domain-containing protein [Cynara cardunculus var. scolymus]	PF03031.16
HH_000811-RA	GO:0005739,GO:0036104,GO:0016740,GO:0009245,GO:0016757,GO:0005886	K02527	gi|1228772071|ref|XP_021986080.1| probable 3-deoxy-D-manno-octulosonic acid transferase, mitochondrial isoform X1 [Helianthus annuus]	PF04413.14
HH_000812-RA	GO:0016021,GO:0005886,GO:0009834,GO:0005524,GO:0004672	None	gi|976913668|gb|KVH99913.1| Leucine-rich repeat-containing protein [Cynara cardunculus var. scolymus]	PF07714.15,PF12799.5
HH_000813-RA	GO:0033862,GO:0005737,GO:0044210,GO:0005524	None	gi|976913667|gb|KVH99912.1| Aspartate/glutamate/uridylate kinase [Cynara cardunculus var. scolymus]	PF13837.4
HH_000814-RA	GO:0005737,GO:0030955,GO:0016301,GO:0005829,GO:0000287,GO:0004743,GO:0006096,GO:0005524	K00873	gi|976913671|gb|KVH99916.1| Pyruvate kinase [Cynara cardunculus var. scolymus]	PF00224.19,PF02887.14
HH_000815-RA	GO:0008194,GO:0050275,GO:0042802,GO:0043231	K00699	gi|976913685|gb|KVH99929.1| hypothetical protein Ccrd_021832 [Cynara cardunculus var. scolymus]	PF00201.16
HH_000816-RA	GO:0102240,GO:0008194,GO:0043231	None	gi|976913685|gb|KVH99929.1| hypothetical protein Ccrd_021832 [Cynara cardunculus var. scolymus]	PF00201.16
HH_000817-RA	GO:0102240,GO:0008194,GO:0043231	None	gi|976913685|gb|KVH99929.1| hypothetical protein Ccrd_021832 [Cynara cardunculus var. scolymus]	PF00201.16
HH_000818-RA	GO:0016567,GO:0016021,GO:0031464	None	gi|1228771985|ref|XP_021985843.1| sulfite exporter TauE/SafE family protein 4-like [Helianthus annuus]	PF01925.17
HH_000819-RA	GO:0006890,GO:0006888,GO:0005829,GO:0000139,GO:0015031,GO:0051645,GO:0030126,GO:0030137	K20471	gi|976913683|gb|KVH99927.1| Clathrin adaptor, mu subunit, C-terminal [Cynara cardunculus var. scolymus]	PF00928.19
HH_000820-RA	GO:0071555,GO:0016021,GO:0006486,GO:0016757,GO:0000139	None	gi|1228880397|ref|XP_021994701.1| probable glycosyltransferase At5g03795 [Helianthus annuus]	PF03016.13
HH_000821-RA	None	None	gi|1228880394|ref|XP_021994700.1| uncharacterized protein ycf20 [Helianthus annuus]	PF04483.10
HH_000822-RA	GO:0006567,GO:0006566,GO:0030170,GO:0009097,GO:0004794,GO:0009507	K01754	gi|976913692|gb|KVH99936.1| hypothetical protein Ccrd_021827 [Cynara cardunculus var. scolymus]	PF00291.23,PF00585.16
HH_000823-RA	None	None	None	None
HH_000824-RA	GO:0005737,GO:0008143,GO:0005829,GO:1990904,GO:0008266,GO:0003730,GO:0006417,GO:0005634,GO:0003723	K13126	gi|976913693|gb|KVH99937.1| Nucleotide-binding, alpha-beta plait [Cynara cardunculus var. scolymus]	PF00076.20,PF00658.16
HH_000825-RA	GO:0046658,GO:0004190,GO:0030163,GO:0005886,GO:0006508,GO:0031225	None	gi|1228772002|ref|XP_021985890.1| aspartic proteinase-like protein 2 isoform X2 [Helianthus annuus]	PF00026.21
HH_000826-RA	GO:0005737,GO:0010494,GO:0016973,GO:0009737,GO:0005829,GO:0005635,GO:0003724,GO:0003723,GO:0005886,GO:0009408,GO:0009409,GO:0008186,GO:0005634,GO:0005524	K18655	gi|976913695|gb|KVH99939.1| DNA/RNA helicase, DEAD/DEAH box type, N-terminal [Cynara cardunculus var. scolymus]	PF00270.27,PF00271.29
HH_000827-RA	None	None	gi|976913696|gb|KVH99940.1| Protein of unknown function DUF597 [Cynara cardunculus var. scolymus]	PF04640.12
HH_000828-RA	GO:0009941,GO:0020037,GO:0009974,GO:0016117,GO:0005506,GO:0009507	K09837	gi|1239639355|gb|ASW34031.1| cytochrome P450 monooxygenase CYP97C [Chrysanthemum x morifolium]	PF00067.20
HH_000829-RA	GO:0044154,GO:0042393,GO:0043972,GO:0043971,GO:0005634,GO:0080188,GO:0004402,GO:0010385,GO:0044030,GO:0046872,GO:0009506	None	gi|976913699|gb|KVH99943.1| Zinc finger, FYVE/PHD-type [Cynara cardunculus var. scolymus]	PF16135.3
HH_000830-RA	GO:0042545,GO:0005618,GO:0030599,GO:0005576,GO:0052689,GO:0045330,GO:0045490	None	gi|1228772040|ref|XP_021985994.1| putative pectinesterase 14 [Helianthus annuus]	PF01095.17
HH_000831-RA	GO:0016758,GO:0008194,GO:0043231	K13496	gi|976913689|gb|KVH99933.1| UDP-glucuronosyl/UDP-glucosyltransferase [Cynara cardunculus var. scolymus]	PF00201.16
HH_000832-RA	GO:0016758,GO:0008194,GO:0043231	None	gi|976913689|gb|KVH99933.1| UDP-glucuronosyl/UDP-glucosyltransferase [Cynara cardunculus var. scolymus]	PF00201.16
HH_000833-RA	None	None	None	None
HH_000834-RA	None	None	gi|976913690|gb|KVH99934.1| hypothetical protein Ccrd_021814 [Cynara cardunculus var. scolymus]	None
HH_000835-RA	GO:0005737,GO:0016758,GO:0005634,GO:0008194,GO:0043231	None	gi|767859536|gb|AJT58578.1| glucosyltransferase 73AE1 [Carthamus tinctorius]	None
HH_000836-RA	GO:0016758	K13496	gi|1228771977|ref|XP_021985816.1| UDP-glycosyltransferase 73E1-like [Helianthus annuus]	PF00201.16
HH_000837-RA	None	None	None	None
HH_000838-RA	GO:0005737,GO:0016758,GO:0005634,GO:0008194,GO:0043231	None	gi|1228825904|ref|XP_021971293.1| UDP-glycosyltransferase 73E1-like, partial [Helianthus annuus]	None
HH_000839-RA	GO:0016758	K13496	gi|1228771977|ref|XP_021985816.1| UDP-glycosyltransferase 73E1-like [Helianthus annuus]	PF00201.16
HH_000840-RA	GO:0031408,GO:0004321,GO:0005777,GO:0009695,GO:0016874,GO:0005524	None	gi|1228771892|ref|XP_021985601.1| 4-coumarate--CoA ligase-like 7 [Helianthus annuus]	PF00501.26,PF13193.4
HH_000841-RA	GO:0016758	K13496	gi|976913688|gb|KVH99932.1| UDP-glucuronosyl/UDP-glucosyltransferase [Cynara cardunculus var. scolymus]	PF00201.16
HH_000842-RA	GO:0071004,GO:0000245,GO:0071013,GO:0000398,GO:0071005,GO:0008270,GO:0003676,GO:0005686,GO:1903241,GO:0005634,GO:0005681	K12826	gi|976913755|gb|KVH99998.1| Cactin C-terminal domain-containing protein [Cynara cardunculus var. scolymus]	PF12874.5,PF16835.3
HH_000843-RA	GO:0005794,GO:0030742,GO:0080115,GO:0005777,GO:0006886,GO:0003924,GO:0032482,GO:0012505,GO:0005886,GO:0005525	K07910	gi|976913758|gb|KVI00002.1| Ran GTPase [Cynara cardunculus var. scolymus]	PF00071.20
HH_000844-RA	GO:0015840,GO:0009941,GO:0000326,GO:0005773,GO:0005774,GO:0015204,GO:0080170,GO:0009705,GO:0015250,GO:0006833,GO:0042807,GO:0016021	K09873	gi|976913757|gb|KVI00001.1| Aquaporin-like protein [Cynara cardunculus var. scolymus]	PF00230.18
HH_000845-RA	GO:0010037,GO:0016020,GO:0004089,GO:0008270,GO:0009570	K01672	gi|976913771|gb|KVI00015.1| Alpha carbonic anhydrase [Cynara cardunculus var. scolymus]	PF00194.19
HH_000846-RA	GO:0009570,GO:0004089,GO:0008270	K01672	gi|1228880346|ref|XP_021994681.1| alpha carbonic anhydrase 7-like [Helianthus annuus]	PF00194.19
HH_000847-RA	GO:0005737,GO:0009742,GO:0009556,GO:0009554,GO:0072542,GO:0006470,GO:0005829,GO:0031952,GO:0051177,GO:0005634,GO:0000159	K11584	gi|1228880320|ref|XP_021994671.1| serine/threonine protein phosphatase 2A 57 kDa regulatory subunit B' beta isoform-like [Helianthus annuus]	PF01603.18
HH_000848-RA	None	None	gi|976913779|gb|KVI00023.1| ACT domain-containing protein [Cynara cardunculus var. scolymus]	None
HH_000849-RA	GO:0005737,GO:0004478,GO:0006556,GO:0006730,GO:0046872,GO:0005524	None	gi|255556894|ref|XP_002519480.1| PREDICTED: S-adenosylmethionine synthase 3 [Ricinus communis]	PF00438.18,PF02772.14
HH_000850-RA	None	None	None	None
HH_000851-RA	GO:0005829,GO:0046444,GO:0006747,GO:0003919,GO:0005634,GO:0005524	None	gi|976913776|gb|KVI00020.1| Molybdopterin binding domain-containing protein [Cynara cardunculus var. scolymus]	PF00994.22,PF01507.17
HH_000852-RA	GO:0005737,GO:0004478,GO:0006556,GO:0006730,GO:0046872,GO:0005524	None	gi|3024148|sp|Q96553.1|METK3_CATRO RecName: Full=S-adenosylmethionine synthase 3; Short=AdoMet synthase 3; AltName: Full=Methionine adenosyltransferase 3; Short=MAT 3	PF00438.18,PF02772.14
HH_000853-RA	None	None	gi|1191657246|gb|OTG09217.1| hypothetical protein HannXRQ_Chr11g0350481 [Helianthus annuus]	None
HH_000854-RA	GO:0031408,GO:0004321,GO:0005777,GO:0009695,GO:0016874,GO:0005524	None	gi|1009116026|ref|XP_015874554.1| PREDICTED: 4-coumarate--CoA ligase-like 7 isoform X1 [Ziziphus jujuba]	PF00501.26,PF13193.4
HH_000855-RA	GO:0048443,GO:0005783,GO:0016887,GO:0009733,GO:0042626,GO:0009639,GO:0010315,GO:0009734,GO:0016021,GO:0009637,GO:0043481,GO:0009926,GO:0005524,GO:0008361,GO:0005886,GO:0055085,GO:0009506,GO:0009640,GO:0010328,GO:0010329,GO:0009624,GO:0009958	K05658	gi|1228771890|ref|XP_021985597.1| ABC transporter B family member 1-like [Helianthus annuus]	PF00005.25,PF00664.21
HH_000856-RA	GO:0030687,GO:0043023,GO:0000055,GO:0008270,GO:0003676	K14821	gi|1228920179|ref|XP_022010825.1| zinc finger protein 593-like [Helianthus annuus]	PF12171.6
HH_000857-RA	GO:0005737,GO:0051726,GO:0003700,GO:0005634,GO:0000082,GO:0042023,GO:0006357,GO:0005667,GO:0003677,GO:0046982	None	gi|976913773|gb|KVI00017.1| Transcription factor DP [Cynara cardunculus var. scolymus]	PF02319.18,PF08781.8
HH_000858-RA	GO:0046872,GO:0030001,GO:0005886,GO:0071456	None	gi|976913743|gb|KVH99986.1| Heavy metal-associated domain, HMA [Cynara cardunculus var. scolymus]	PF00403.24
HH_000859-RA	GO:0005737,GO:0005829,GO:0030433,GO:0016236,GO:0030970,GO:0051228,GO:0071712,GO:0016887,GO:0031593,GO:0034098,GO:0097352,GO:0005886,GO:0005634,GO:0005524	K13525	gi|976913744|gb|KVH99987.1| AAA+ ATPase domain-containing protein [Cynara cardunculus var. scolymus]	PF00004.27,PF02359.16,PF02933.15
HH_000860-RA	GO:0004843	None	gi|976913741|gb|KVH99984.1| Ovarian tumor, otubain [Cynara cardunculus var. scolymus]	None
HH_000861-RA	GO:0080142,GO:0005829,GO:0009617,GO:0042742,GO:0005886,GO:0004672,GO:0002221,GO:0005524	None	gi|1228771832|ref|XP_021985450.1| probable serine/threonine-protein kinase PBL19 [Helianthus annuus]	PF00069.23,PF07714.15
HH_000862-RA	GO:0080142,GO:0004672,GO:0006952,GO:0005886,GO:0002221,GO:0005524	None	gi|1228771830|ref|XP_021985445.1| probable serine/threonine-protein kinase PIX7 [Helianthus annuus]	None
HH_000863-RA	GO:0080142,GO:0005829,GO:0009617,GO:0042742,GO:0005886,GO:0004672,GO:0002221,GO:0005524	None	gi|976902541|gb|KVH90483.1| Concanavalin A-like lectin/glucanase superfamily [Cynara cardunculus var. scolymus]	PF00069.23,PF07714.15
HH_000864-RA	None	None	gi|1191657231|gb|OTG09202.1| putative protein kinase-like domain-containing protein [Helianthus annuus]	None
HH_000865-RA	GO:0005737,GO:0043565,GO:0005783,GO:0005634,GO:0004521,GO:0005654,GO:0044877,GO:0003723,GO:0003697,GO:0042802,GO:0003729	None	gi|976913740|gb|KVH99983.1| Translin [Cynara cardunculus var. scolymus]	PF01997.14
HH_000866-RA	GO:0004674,GO:0016021,GO:0005524,GO:0005886	None	gi|1191657226|gb|OTG09197.1| putative protein kinase-like domain-containing protein [Helianthus annuus]	PF07714.15,PF08263.10
HH_000867-RA	GO:0042626,GO:0016021,GO:0009506,GO:0016887,GO:0005886,GO:0055085,GO:0005524	None	gi|976913738|gb|KVH99981.1| AAA+ ATPase domain-containing protein [Cynara cardunculus var. scolymus]	PF00005.25
HH_000868-RA	GO:0005634,GO:0003677	None	gi|976913735|gb|KVH99978.1| hypothetical protein Ccrd_021791 [Cynara cardunculus var. scolymus]	PF13921.4
HH_000869-RA	None	None	None	None
HH_000870-RA	GO:0006344,GO:0006342,GO:0031047,GO:0051537,GO:0004386,GO:0042742,GO:0045814,GO:0046872,GO:0005634,GO:0005524,GO:0042803	None	gi|1228900353|ref|XP_022002595.1| ISWI chromatin-remodeling complex ATPase ISW2-like [Helianthus annuus]	None
HH_000871-RA	GO:0010197,GO:0000741,GO:0005739,GO:0009507	None	gi|976913736|gb|KVH99979.1| hypothetical protein Ccrd_021790 [Cynara cardunculus var. scolymus]	None
HH_000872-RA	GO:0051287,GO:0000287,GO:0005739,GO:0006099,GO:0008270,GO:0005886,GO:0006102,GO:0004449,GO:0005524	K00030	gi|976913714|gb|KVH99957.1| Isocitrate and isopropylmalate dehydrogenase family [Cynara cardunculus var. scolymus]	PF00180.18
HH_000873-RA	GO:0005789,GO:0031348,GO:0042742,GO:0009651,GO:0051301,GO:0015086,GO:0009736,GO:0009734,GO:0010087,GO:0016021,GO:0009926,GO:0010182,GO:0052544,GO:0048765,GO:0050832,GO:0006970,GO:0009408,GO:0009789,GO:0001736,GO:0106167,GO:0010150,GO:0002237,GO:0009871,GO:0005384,GO:0009873,GO:0010119,GO:0005634,GO:0003729	None	gi|1228771778|ref|XP_021985313.1| ethylene-insensitive protein 2-like [Helianthus annuus]	PF01566.16
HH_000874-RA	GO:0009535,GO:0009941,GO:0010319,GO:0009737,GO:0005783,GO:0009534,GO:0009570,GO:0045087,GO:0051252,GO:1990904,GO:0008266,GO:0009579,GO:0003723,GO:0009507,GO:0009409,GO:0003729,GO:0005634,GO:0006397	K11294	gi|976913706|gb|KVH99949.1| Nucleotide-binding, alpha-beta plait [Cynara cardunculus var. scolymus]	PF00076.20
HH_000875-RA	GO:0005829,GO:0005634,GO:0016799,GO:0009691	K22522	gi|1228771789|ref|XP_021985338.1| cytokinin riboside 5'-monophosphate phosphoribohydrolase LOG3-like [Helianthus annuus]	PF03641.12
HH_000876-RA	GO:0016567	None	gi|976913708|gb|KVH99951.1| BTB/POZ-like protein [Cynara cardunculus var. scolymus]	PF00651.29,PF03000.12
HH_000877-RA	GO:0005829,GO:1901703,GO:0007623,GO:0000380,GO:0009734,GO:0030422,GO:0035196,GO:0005886,GO:0009651,GO:0000398,GO:1903730,GO:0009649,GO:2000012,GO:0009409,GO:0000381,GO:0005634,GO:0016604,GO:0007275	None	gi|1228791038|ref|XP_022030179.1| annexin B11-like [Helianthus annuus]	None
HH_000878-RA	GO:0003735,GO:0005840,GO:0006412,GO:0019843	K02870	gi|976902840|gb|KVH90774.1| Ribosomal protein L11 [Cynara cardunculus var. scolymus]	PF00298.17,PF03946.12
HH_000879-RA	None	None	gi|1228771791|ref|XP_021985344.1| WD repeat-containing protein 20 [Helianthus annuus]	None
HH_000880-RA	GO:0005788,GO:0005886,GO:0016032,GO:0044794,GO:0005783	K09523	gi|976913710|gb|KVH99953.1| DnaJ domain-containing protein [Cynara cardunculus var. scolymus]	PF00226.29,PF07719.15,PF13432.4
HH_000881-RA	GO:0006355,GO:0005634,GO:0003677	None	gi|976913712|gb|KVH99955.1| hypothetical protein Ccrd_021781 [Cynara cardunculus var. scolymus]	PF04689.11
HH_000882-RA	None	None	gi|976913711|gb|KVH99954.1| hypothetical protein Ccrd_021780, partial [Cynara cardunculus var. scolymus]	None
HH_000883-RA	None	None	None	None
HH_000884-RA	GO:0006651,GO:0043231,GO:0047874,GO:0006487,GO:0048868,GO:0009706,GO:0030176,GO:0009507,GO:0008195,GO:0008610	K07252	gi|1228880241|ref|XP_021994636.1| lipid phosphate phosphatase gamma-like [Helianthus annuus]	PF01569.19
HH_000885-RA	GO:0008139,GO:0005643,GO:0005829,GO:0006607,GO:0005654,GO:0061608	K15042	gi|1228880243|ref|XP_021994637.1| importin subunit alpha-9-like [Helianthus annuus]	PF00514.21
HH_000886-RA	GO:0003724,GO:0030490,GO:0003723,GO:0005524	K14779	gi|976913764|gb|KVI00008.1| hypothetical protein Ccrd_021777 [Cynara cardunculus var. scolymus]	PF00270.27,PF00271.29
HH_000887-RA	GO:0005794,GO:0010417,GO:0005975,GO:0016021,GO:0042285,GO:0000139,GO:0071555,GO:0009834,GO:0015018,GO:0010413	K20869	gi|976913766|gb|KVI00010.1| Glycosyl transferase, family 43, partial [Cynara cardunculus var. scolymus]	PF03360.14
HH_000888-RA	GO:0005737,GO:0008017,GO:0005634,GO:0005874,GO:0005516	None	gi|1228880245|ref|XP_021994638.1| protein IQ-DOMAIN 1-like [Helianthus annuus]	PF00612.25
HH_000889-RA	GO:0003735,GO:0006412,GO:0015935	K02973	gi|1228780503|ref|XP_022024262.1| 40S ribosomal protein S23 [Helianthus annuus]	PF00164.23
HH_000890-RA	None	None	gi|1228880251|ref|XP_021994641.1| uncharacterized protein LOC110891254 isoform X2 [Helianthus annuus]	None
HH_000891-RA	GO:0042023,GO:0005886,GO:0004842,GO:0010091	None	gi|976913761|gb|KVI00005.1| HECT-like protein [Cynara cardunculus var. scolymus]	PF00632.23
HH_000892-RA	GO:0004842	K10590	gi|1228880224|ref|XP_021994628.1| E3 ubiquitin-protein ligase UPL4 [Helianthus annuus]	PF00632.23
HH_000893-RA	GO:0004674,GO:0016021,GO:0005524	None	gi|1228880222|ref|XP_021994627.1| probable LRR receptor-like serine/threonine-protein kinase At1g67720 [Helianthus annuus]	PF00069.23,PF12819.5
HH_000894-RA	GO:0003700,GO:0005634,GO:0003677	None	gi|976925625|gb|KVI09523.1| AP2/ERF domain-containing protein [Cynara cardunculus var. scolymus]	PF00847.18
HH_000895-RA	GO:0022626,GO:0022625,GO:0005618,GO:0005829,GO:0005730,GO:0003735,GO:0005773,GO:0003723,GO:0005886,GO:0042788,GO:0006412,GO:0009506,GO:0003729	K02930	gi|976913726|gb|KVH99969.1| 60S ribosomal protein L4, C-terminal domain-containing protein [Cynara cardunculus var. scolymus]	PF00573.20,PF14374.4
HH_000896-RA	None	None	None	None
HH_000897-RA	GO:0016192,GO:0003094,GO:0006886,GO:0090630,GO:0017137,GO:0005096,GO:0005509,GO:0005829	None	gi|976913734|gb|KVH99977.1| Rab-GTPase-TBC domain-containing protein [Cynara cardunculus var. scolymus]	PF00566.16
HH_000898-RA	GO:0016021,GO:0031965,GO:0003677	K22145	gi|1228771713|ref|XP_021985150.1| transmembrane protein 18 [Helianthus annuus]	PF14770.4
HH_000899-RA	GO:0009535,GO:0009534,GO:0010027,GO:0016021,GO:0090351	None	gi|1228880152|ref|XP_021994612.1| thylakoid membrane protein TERC, chloroplastic [Helianthus annuus]	PF03741.14
HH_000900-RA	GO:0046872,GO:0004724,GO:0004722,GO:0005886,GO:1900425	None	gi|1228880150|ref|XP_021994611.1| probable protein phosphatase 2C 38 [Helianthus annuus]	PF00481.19
HH_000901-RA	GO:0005737,GO:0008574,GO:0005819,GO:0008017,GO:0007018,GO:0003777,GO:0016887,GO:0005886,GO:0005871,GO:0005874,GO:0005524	K10398	gi|1228880154|ref|XP_021994614.1| kinesin-like protein KIN-5D [Helianthus annuus]	PF00225.21
HH_000902-RA	None	None	gi|976913768|gb|KVI00012.1| hypothetical protein Ccrd_021759 [Cynara cardunculus var. scolymus]	None
HH_000903-RA	GO:0016607,GO:0000381,GO:0045292,GO:0005634,GO:0000398,GO:0008270,GO:0003729,GO:0008380,GO:0005681,GO:0003723	None	gi|297741518|emb|CBI32650.3| unnamed protein product, partial [Vitis vinifera]	None
HH_000904-RA	GO:0008239,GO:0051603,GO:0004175,GO:0008236	None	gi|976913769|gb|KVI00013.1| hypothetical protein Ccrd_021758 [Cynara cardunculus var. scolymus]	PF00326.19
HH_000905-RA	GO:0002237,GO:0004930,GO:0016021,GO:0007186,GO:0010015	K22985	gi|1228895444|ref|XP_022000713.1| protein GPR107-like [Helianthus annuus]	PF06814.11
HH_000906-RA	GO:0005829,GO:0006629,GO:0008654,GO:0006886,GO:0000139,GO:0016036,GO:0019375,GO:0032586,GO:0008195	K15728	gi|1228771568|ref|XP_021984792.1| phosphatidate phosphatase PAH1-like [Helianthus annuus]	PF04571.12,PF08235.11,PF16876.3
HH_000907-RA	None	None	gi|976913716|gb|KVH99959.1| hypothetical protein Ccrd_021756 [Cynara cardunculus var. scolymus]	None
HH_000908-RA	None	None	gi|976913703|gb|KVH99946.1| AmbAllergen [Cynara cardunculus var. scolymus]	None
HH_000909-RA	GO:0030570,GO:0045490,GO:0046872	None	gi|976913703|gb|KVH99946.1| AmbAllergen [Cynara cardunculus var. scolymus]	PF00544.17
HH_000910-RA	GO:0042732,GO:0033320,GO:0070403,GO:0016021,GO:0005737,GO:0048040,GO:0032580	None	gi|976925655|gb|KVI09552.1| NAD-dependent epimerase/dehydratase [Cynara cardunculus var. scolymus]	PF16363.3
HH_000911-RA	GO:0046872,GO:0030001	None	gi|1025040396|ref|XP_016444992.1| PREDICTED: uncharacterized protein LOC107770229 [Nicotiana tabacum]	None
HH_000912-RA	None	None	gi|976925656|gb|KVI09553.1| protein of unknown function DUF4378 [Cynara cardunculus var. scolymus]	PF14309.4
HH_000913-RA	GO:0004674,GO:0004712,GO:0005524,GO:0006355	K08287	gi|976913720|gb|KVH99963.1| Protein kinase, catalytic domain-containing protein [Cynara cardunculus var. scolymus]	PF00069.23
HH_000914-RA	GO:0005737,GO:0008574,GO:0005819,GO:0008017,GO:0007018,GO:0003777,GO:0016887,GO:0005871,GO:0005874,GO:0005524	K10398	gi|731399130|ref|XP_002274736.2| PREDICTED: kinesin-like protein KIN-5B isoform X3 [Vitis vinifera]	PF00225.21
HH_000915-RA	GO:0022857,GO:0016021,GO:0005886	None	gi|976913718|gb|KVH99961.1| Drug/metabolite transporter [Cynara cardunculus var. scolymus]	PF00892.18
HH_000916-RA	None	None	gi|976913754|gb|KVH99997.1| hypothetical protein Ccrd_021749 [Cynara cardunculus var. scolymus]	None
HH_000917-RA	GO:0009306,GO:0006904,GO:0006886,GO:0003924,GO:0000139,GO:0032482,GO:0012505,GO:0005886,GO:0005525,GO:0005829,GO:0017157	None	gi|976913753|gb|KVH99996.1| Small GTPase superfamily, partial [Cynara cardunculus var. scolymus]	PF00071.20
HH_000918-RA	GO:0004427,GO:0005829,GO:0000287,GO:0005654,GO:0006796,GO:0046686	K01507	gi|976902649|gb|KVH90588.1| hypothetical protein Ccrd_007460 [Cynara cardunculus var. scolymus]	PF00719.17
HH_000919-RA	None	None	gi|976913749|gb|KVH99992.1| F-box domain, cyclin-like protein [Cynara cardunculus var. scolymus]	PF00646.31,PF07723.11
HH_000920-RA	GO:0006334,GO:0003677,GO:0005777,GO:0000786,GO:0046982,GO:0005634	K11252	gi|1216284984|ref|XP_021627220.1| probable histone H2B.3 [Manihot esculenta]	PF00125.22
HH_000921-RA	GO:0009536,GO:0006457,GO:0005829,GO:0005832,GO:0051082,GO:0005524	K09495	gi|1228908082|ref|XP_022005960.1| T-complex protein 1 subunit gamma-like [Helianthus annuus]	PF00118.22
HH_000922-RA	GO:0043614,GO:0016282,GO:0071541,GO:0071540,GO:0002188,GO:0001732,GO:0033290,GO:0003729,GO:0003743	None	gi|1111138632|ref|XP_019254619.1| PREDICTED: eukaryotic translation initiation factor 3 subunit A-like [Nicotiana attenuata]	PF01399.25
HH_000923-RA	GO:0008107,GO:0042546,GO:0006486,GO:0016021,GO:0071555,GO:0032580	K13681	gi|976913746|gb|KVH99989.1| Xyloglucan fucosyltransferase [Cynara cardunculus var. scolymus]	PF03254.11
HH_000924-RA	GO:0005794,GO:0016192,GO:0005829,GO:0005096,GO:0046872,GO:0005634,GO:0005783	K12492	gi|1228880028|ref|XP_021994558.1| ADP-ribosylation factor GTPase-activating protein AGD7-like [Helianthus annuus]	PF01412.16
HH_000925-RA	GO:0005783,GO:0006813,GO:0006885,GO:0016021,GO:0015299,GO:0005623,GO:0006623,GO:0030007,GO:0012505,GO:0030104,GO:0015672	None	gi|823137201|ref|XP_012468385.1| PREDICTED: cation/H(+) antiporter 20-like [Gossypium raimondii]	PF00999.19
HH_000926-RA	GO:0042393,GO:0006338,GO:0005618,GO:0043486,GO:0043044,GO:0030154,GO:0000812,GO:0046686,GO:0016458,GO:0042742,GO:0016887,GO:0003677,GO:0003678,GO:0016514,GO:0009908,GO:0005524	K11320	gi|1228771696|ref|XP_021985106.1| protein PHOTOPERIOD-INDEPENDENT EARLY FLOWERING 1-like isoform X1 [Helianthus annuus]	PF00176.21,PF00271.29,PF07529.11
HH_000927-RA	GO:0071011,GO:0071013,GO:0032991,GO:0010389,GO:0000398	K13110	gi|976913725|gb|KVH99968.1| Micro-fibrillar-associated protein 1, C-terminal [Cynara cardunculus var. scolymus]	PF06991.9
HH_000928-RA	None	None	gi|976913721|gb|KVH99964.1| hypothetical protein Ccrd_021737 [Cynara cardunculus var. scolymus]	None
HH_000929-RA	GO:0016747	K19861	gi|976913722|gb|KVH99965.1| Chloramphenicol acetyltransferase-like domain-containing protein [Cynara cardunculus var. scolymus]	PF02458.13
HH_000930-RA	None	None	None	None
HH_000931-RA	GO:0016747	K19861	gi|976913722|gb|KVH99965.1| Chloramphenicol acetyltransferase-like domain-containing protein [Cynara cardunculus var. scolymus]	PF02458.13
HH_000932-RA	GO:0016747	K19861	gi|976913722|gb|KVH99965.1| Chloramphenicol acetyltransferase-like domain-containing protein [Cynara cardunculus var. scolymus]	PF02458.13
HH_000933-RA	GO:0016747	None	gi|976913722|gb|KVH99965.1| Chloramphenicol acetyltransferase-like domain-containing protein [Cynara cardunculus var. scolymus]	PF02458.13
HH_000934-RA	None	None	None	None
HH_000935-RA	None	None	None	None
HH_000936-RA	GO:0016747	None	gi|976913722|gb|KVH99965.1| Chloramphenicol acetyltransferase-like domain-containing protein [Cynara cardunculus var. scolymus]	PF02458.13
HH_000937-RA	GO:0016747	None	gi|976913722|gb|KVH99965.1| Chloramphenicol acetyltransferase-like domain-containing protein [Cynara cardunculus var. scolymus]	PF02458.13
HH_000938-RA	GO:0016747	None	gi|976913722|gb|KVH99965.1| Chloramphenicol acetyltransferase-like domain-containing protein [Cynara cardunculus var. scolymus]	PF02458.13
HH_000939-RA	None	None	gi|976913783|gb|KVI00026.1| Transmembrane protein 194 [Cynara cardunculus var. scolymus]	PF10225.7
HH_000940-RA	GO:0018024,GO:0005634,GO:0046872,GO:0005694	K11433	gi|976913782|gb|KVI00025.1| Post-SET domain-containing protein [Cynara cardunculus var. scolymus]	PF00856.26
HH_000941-RA	GO:0009755,GO:0009753,GO:0005634,GO:0009867,GO:0045893,GO:1900150	None	gi|976913781|gb|KVI00024.1| lateral organ boundaries domain-containing protein [Cynara cardunculus var. scolymus]	PF03195.12
HH_000942-RA	GO:0018171,GO:0001666,GO:0017172,GO:0005829,GO:0009061,GO:0071456,GO:0046872,GO:0005634,GO:0070483	None	gi|976913786|gb|KVI00028.1| Cysteamine dioxygenase [Cynara cardunculus var. scolymus]	PF07847.10
HH_000943-RA	None	None	gi|1191674530|gb|OTG26495.1| hypothetical protein HannXRQ_Chr05g0159341 [Helianthus annuus]	None
HH_000944-RA	GO:0005737,GO:0051131,GO:0006457,GO:0101031,GO:0051085,GO:0005829,GO:0051087,GO:0009408,GO:0051879,GO:0005634	None	gi|1228771555|ref|XP_021984752.1| uncharacterized protein At3g03773 [Helianthus annuus]	PF04969.14
HH_000945-RA	GO:0016567,GO:0051260	K21919	gi|976913806|gb|KVI00048.1| BTB/POZ fold [Cynara cardunculus var. scolymus]	PF00805.20,PF02214.20,PF13599.4
HH_000946-RA	GO:0005737,GO:0016151,GO:0005829,GO:0050897,GO:0008270,GO:0005507,GO:0005634,GO:0010730	None	gi|595388744|gb|AHM27143.1| dehydrin [Saussurea involucrata]	None
HH_000947-RA	None	None	gi|1228850767|ref|XP_021982214.1| uncharacterized protein KIAA0930 homolog isoform X1 [Helianthus annuus]	PF09741.7
HH_000948-RA	GO:0005737,GO:0003871,GO:0009086,GO:0008270,GO:0032259	K00549	gi|1228830525|ref|XP_021973360.1| 5-methyltetrahydropteroyltriglutamate--homocysteine methyltransferase [Helianthus annuus]	PF01717.16,PF08267.10
HH_000949-RA	GO:0010267,GO:0051607,GO:0035196,GO:0060145,GO:0003725,GO:0016032,GO:0005634,GO:0070919	None	gi|976913810|gb|KVI00052.1| Double-stranded RNA-binding [Cynara cardunculus var. scolymus]	PF00035.24
HH_000950-RA	GO:0005783,GO:1902464,GO:0042742,GO:0007275,GO:0005737,GO:0043565,GO:1905933,GO:0005634,GO:0009617,GO:0045824,GO:0009909,GO:0045087,GO:0071395,GO:0050832,GO:0045893,GO:0003682,GO:0005829,GO:0051252,GO:1990904,GO:0010468,GO:0010439,GO:0003723,GO:0006397,GO:0003729	None	gi|976913809|gb|KVI00051.1| Nucleotide-binding, alpha-beta plait [Cynara cardunculus var. scolymus]	PF00076.20
HH_000951-RA	GO:0006952,GO:0016021,GO:0005886	None	gi|976913808|gb|KVI00050.1| Alpha crystallin/Hsp20 domain-containing protein [Cynara cardunculus var. scolymus]	PF00011.19
HH_000952-RA	GO:0050832,GO:0005886,GO:0003723,GO:0009536,GO:0034051	None	gi|976913787|gb|KVI00029.1| Nucleotide-binding, alpha-beta plait [Cynara cardunculus var. scolymus]	PF00076.20
HH_000953-RA	GO:0005829,GO:0009911,GO:0099402,GO:0005886,GO:0016021,GO:0009506	None	gi|976913790|gb|KVI00032.1| C2 calcium-dependent membrane targeting [Cynara cardunculus var. scolymus]	PF00168.28,PF08372.8
HH_000954-RA	GO:0102483,GO:2000899,GO:0085030,GO:0042597,GO:0008422	K05349	gi|1228771526|ref|XP_021984675.1| uncharacterized protein LOC110880460 [Helianthus annuus]	PF00933.19,PF01915.20
HH_000955-RA	GO:0006887,GO:0016021,GO:0000149,GO:0006906,GO:0031201,GO:0048278,GO:0012505,GO:0005886,GO:0005484,GO:0006886	K08486	gi|976913789|gb|KVI00031.1| Syntaxin/epimorphin, conserved site-containing protein [Cynara cardunculus var. scolymus]	PF00804.23,PF05739.17
HH_000956-RA	GO:0006777,GO:0009734,GO:0005829,GO:0018315,GO:0000166,GO:0030366,GO:0019008	K21232	gi|976913803|gb|KVI00045.1| Beta-grasp domain-containing protein [Cynara cardunculus var. scolymus]	PF02597.18
HH_000957-RA	GO:0006479,GO:0018022,GO:0005829,GO:0016279,GO:0003676,GO:0008168	K22855	gi|1228771520|ref|XP_021984651.1| EEF1A lysine methyltransferase 1 [Helianthus annuus]	PF10237.7
HH_000958-RA	GO:0004252,GO:0030968,GO:1990381,GO:0000839,GO:0030176,GO:0051787,GO:0030433	None	gi|976913788|gb|KVI00030.1| hypothetical protein Ccrd_021712 [Cynara cardunculus var. scolymus]	PF00627.29,PF01694.20
HH_000959-RA	GO:0005829,GO:0016208,GO:0005886	None	gi|1228879710|ref|XP_021994441.1| uncharacterized protein LOC110891093 [Helianthus annuus]	PF00582.24
HH_000960-RA	GO:0005829,GO:0016208,GO:0005886	None	gi|1191686157|gb|OTG38118.1| putative adenine nucleotide alpha hydrolases-like superfamily protein [Helianthus annuus]	PF00582.24
HH_000961-RA	GO:0005737,GO:0031647,GO:0005829,GO:0004197,GO:0009867,GO:0006511,GO:0005634,GO:0016579,GO:0004843	K11838	gi|976925564|gb|KVI09466.1| MATH-like protein [Cynara cardunculus var. scolymus]	PF00443.27,PF00917.24,PF12436.6,PF14533.4
HH_000962-RA	None	None	gi|1228879716|ref|XP_021994445.1| uncharacterized protein LOC110891095 [Helianthus annuus]	None
HH_000963-RA	GO:0016021,GO:0030133,GO:0017022	None	gi|976913816|gb|KVI00058.1| hypothetical protein Ccrd_021708 [Cynara cardunculus var. scolymus]	PF04576.13
HH_000964-RA	GO:0005737,GO:0018105,GO:0005634,GO:0016020,GO:0009931,GO:0005509,GO:0035556,GO:0046777,GO:0005524,GO:0005516	K13412	gi|976913818|gb|KVI00060.1| Calcium-binding EF-hand, partial [Cynara cardunculus var. scolymus]	PF00036.30,PF00069.23,PF13499.4
HH_000965-RA	GO:0042626,GO:0016021,GO:0009414,GO:0010148,GO:0016887,GO:0005886,GO:0055085,GO:0005524	None	gi|1228879701|ref|XP_021994440.1| ABC transporter G family member 22 [Helianthus annuus]	PF00005.25,PF01061.22
HH_000966-RA	GO:0000287,GO:0005986,GO:0050307	K07024	gi|1228771487|ref|XP_021984529.1| sucrose-phosphatase 1-like [Helianthus annuus]	PF05116.11,PF08472.8
HH_000967-RA	GO:0005773,GO:0005576	None	gi|976913814|gb|KVI00056.1| FAS1 domain-containing protein [Cynara cardunculus var. scolymus]	PF02469.20
HH_000968-RA	GO:0005874,GO:0005783	None	gi|976913822|gb|KVI00064.1| TPX2, C-terminal domain-containing protein [Cynara cardunculus var. scolymus]	PF06886.9
HH_000969-RA	GO:0005737,GO:0018105,GO:0005634,GO:0005789,GO:0009931,GO:0005509,GO:0035556,GO:0046777,GO:0005524,GO:0005516	K13412	gi|976913815|gb|KVI00057.1| hypothetical protein Ccrd_021700 [Cynara cardunculus var. scolymus]	PF00069.23,PF13499.4
HH_000970-RA	None	None	gi|976913792|gb|KVI00034.1| EEIG1/EHBP1 N-terminal domain-containing protein [Cynara cardunculus var. scolymus]	PF10358.7
HH_000971-RA	GO:0032934,GO:0015918	None	gi|976913797|gb|KVI00039.1| hypothetical protein Ccrd_021697 [Cynara cardunculus var. scolymus]	PF02221.13
HH_000972-RA	None	None	gi|1228895313|ref|XP_022000650.1| uncharacterized protein LOC110898201 [Helianthus annuus]	None
HH_000973-RA	GO:0010075,GO:0016021,GO:0016020,GO:0005789,GO:0048507,GO:0005886,GO:0007275	None	gi|976913794|gb|KVI00036.1| Leucine-rich repeat-containing protein [Cynara cardunculus var. scolymus]	PF00560.31,PF08263.10,PF13516.4,PF13855.4
HH_000974-RA	GO:0031969,GO:0005506,GO:0016705,GO:0004497,GO:0020037	None	gi|1228771436|ref|XP_021984303.1| cytochrome P450 97B2, chloroplastic [Helianthus annuus]	PF00067.20
HH_000975-RA	GO:0016021,GO:0072660,GO:0006906,GO:0031348,GO:0005484,GO:0031201,GO:0009737,GO:0010148,GO:0006887,GO:0006886,GO:0006612,GO:0050832,GO:0048278,GO:0010119,GO:0012505,GO:0005886,GO:0009504,GO:0009506,GO:0006952,GO:0016192,GO:0009620,GO:0005829,GO:0005802,GO:0043495,GO:0005623,GO:0000149	K08486	gi|976913798|gb|KVI00040.1| Syntaxin/epimorphin, conserved site-containing protein [Cynara cardunculus var. scolymus]	PF00804.23,PF05739.17
HH_000976-RA	GO:0003724,GO:0005634,GO:0003723,GO:0005524	K14442	gi|1228879592|ref|XP_021994407.1| DExH-box ATP-dependent RNA helicase DExH1 isoform X1 [Helianthus annuus]	PF00270.27,PF00271.29,PF04408.21,PF07717.14
HH_000977-RA	GO:0010200,GO:0005829,GO:0006952,GO:0016567,GO:0002679,GO:0051865,GO:0009414,GO:0004842	None	gi|976885443|gb|KVH74994.1| Armadillo-like helical [Cynara cardunculus var. scolymus]	PF04564.13
HH_000978-RA	GO:0010200,GO:0005829,GO:0006952,GO:0016567,GO:0002679,GO:0051865,GO:0009414,GO:0004842	None	gi|1228771434|ref|XP_021984294.1| E3 ubiquitin-protein ligase PUB23-like [Helianthus annuus]	PF04564.13
HH_000979-RA	GO:0043661,GO:0009877,GO:0046481,GO:0009707	K09480	gi|976885445|gb|KVH74996.1| Glycosyl transferase, family 1 [Cynara cardunculus var. scolymus]	PF00534.18
HH_000980-RA	GO:0038023,GO:0009738,GO:0006952,GO:0004864,GO:0009607,GO:0010427	None	gi|1228871151|ref|XP_021990738.1| major allergen Pru ar 1-like [Helianthus annuus]	PF00407.17
HH_000981-RA	None	None	gi|976924899|gb|KVI08827.1| hypothetical protein Ccrd_012787 [Cynara cardunculus var. scolymus]	None
HH_000982-RA	GO:0046658,GO:0016021,GO:0051607,GO:0009506,GO:0009507	None	gi|976899945|gb|KVH88264.1| Late embryogenesis abundant protein, LEA-14 [Cynara cardunculus var. scolymus]	PF03168.11
HH_000983-RA	GO:0009570,GO:0010319,GO:0005623,GO:0051920,GO:0048046,GO:0042742,GO:0005886,GO:0009409,GO:0045454,GO:0009507,GO:0006979,GO:0008379	K03386	gi|976899948|gb|KVH88267.1| Alkyl hydroperoxide reductase subunit C/ Thiol specific antioxidant [Cynara cardunculus var. scolymus]	PF00578.19,PF10417.7
HH_000984-RA	None	None	gi|976899947|gb|KVH88266.1| TB2/DP1/HVA22-related protein [Cynara cardunculus var. scolymus]	PF03134.17
HH_000985-RA	GO:0008408,GO:0000289,GO:0005634,GO:0004535,GO:0000932,GO:0030015,GO:0042742,GO:0017148,GO:0046872,GO:0043928,GO:0003723	None	gi|976899946|gb|KVH88265.1| Ribonuclease CAF1 [Cynara cardunculus var. scolymus]	None
HH_000986-RA	GO:0005634,GO:0061631,GO:0006301,GO:0070534	K10704	gi|657999056|ref|XP_008391952.1| PREDICTED: ubiquitin-conjugating enzyme E2 variant 1D-like [Malus domestica]	PF00179.24
HH_000987-RA	None	None	None	None
HH_000988-RA	GO:0042127,GO:0043200,GO:0030334,GO:0005730,GO:0005829,GO:0016020,GO:0031929,GO:0031667,GO:0150032,GO:0005654,GO:0005765,GO:1903204,GO:0032868,GO:0005737	None	gi|976899937|gb|KVH88256.1| Calcium-binding EF-hand [Cynara cardunculus var. scolymus]	PF07534.14
HH_000989-RA	GO:0003735,GO:0006412,GO:0005840	K02962	gi|976899940|gb|KVH88259.1| Ribosomal protein S17e [Cynara cardunculus var. scolymus]	PF00833.16
HH_000990-RA	GO:0009807,GO:0102911	K00046	gi|976899939|gb|KVH88258.1| Glucose/ribitol dehydrogenase [Cynara cardunculus var. scolymus]	PF13561.4
HH_000991-RA	GO:0009807,GO:0102911	None	gi|976900739|gb|KVH88906.1| Glucose/ribitol dehydrogenase [Cynara cardunculus var. scolymus]	PF13561.4
HH_000992-RA	GO:0009807,GO:0102911	None	gi|976900739|gb|KVH88906.1| Glucose/ribitol dehydrogenase [Cynara cardunculus var. scolymus]	PF13561.4
HH_000993-RA	GO:0009807,GO:0102911	None	gi|976900739|gb|KVH88906.1| Glucose/ribitol dehydrogenase [Cynara cardunculus var. scolymus]	PF13561.4
HH_000994-RA	GO:0070584,GO:0006851,GO:0071805,GO:0006875,GO:0005432,GO:0005623,GO:0005743,GO:1902600,GO:0005739,GO:0098793,GO:0005509,GO:0007269,GO:0071456,GO:0015386,GO:0031966,GO:0043022,GO:0016021	None	gi|976900751|gb|KVH88918.1| hypothetical protein Ccrd_024748 [Cynara cardunculus var. scolymus]	PF07766.11
HH_000995-RA	None	None	gi|1191677563|gb|OTG29527.1| putative F-box family protein [Helianthus annuus]	None
HH_000996-RA	GO:0005737,GO:0016787,GO:0000290,GO:0031087,GO:0030234,GO:0000932,GO:0006952,GO:0005576,GO:0008047,GO:0006397,GO:0003729	K12611	gi|976900759|gb|KVH88926.1| Dcp1-like decapping [Cynara cardunculus var. scolymus]	PF06058.11
HH_000997-RA	GO:0071555,GO:0016021,GO:0005886	None	gi|391738033|sp|P0DI62.1|CASP1_CYNCS RecName: Full=Casparian strip membrane protein 1; Short=CsCASP1	PF04535.10
HH_000998-RA	GO:0003735,GO:0005634,GO:0006412,GO:0022625	K02889	gi|976900757|gb|KVH88924.1| Ribosomal protein L21e [Cynara cardunculus var. scolymus]	PF01157.16
HH_000999-RA	GO:0005618,GO:0005576	None	gi|976900754|gb|KVH88921.1| Plant disease resistance response protein [Cynara cardunculus var. scolymus]	PF03018.12
HH_001000-RA	GO:0005737,GO:0005634,GO:0004364,GO:0009536,GO:0009407	None	gi|1228927768|ref|XP_022013941.1| uncharacterized protein LOC110913418 [Helianthus annuus]	PF14303.4
HH_001001-RA	GO:0048046	None	gi|1130856371|dbj|GAV63991.1| Dirigent domain-containing protein [Cephalotus follicularis]	PF03018.12
HH_001002-RA	GO:0005618,GO:0005576	None	gi|1228771248|ref|XP_021983556.1| dirigent protein 21-like [Helianthus annuus]	PF03018.12
HH_001003-RA	GO:0005618,GO:0005576	None	gi|1228771248|ref|XP_021983556.1| dirigent protein 21-like [Helianthus annuus]	PF03018.12
HH_001004-RA	GO:0004497,GO:0010268,GO:0020037,GO:0016132,GO:0016021,GO:0016705,GO:0030659,GO:0016125,GO:0005506,GO:0007275,GO:0055114,GO:0016491	None	gi|976908241|gb|KVH95469.1| hypothetical protein Ccrd_002470 [Cynara cardunculus var. scolymus]	PF00067.20
HH_001005-RA	GO:0005618,GO:0005576	None	gi|1228771248|ref|XP_021983556.1| dirigent protein 21-like [Helianthus annuus]	PF03018.12
HH_001006-RA	GO:0005618,GO:0005576	None	gi|1228771248|ref|XP_021983556.1| dirigent protein 21-like [Helianthus annuus]	PF03018.12
HH_001007-RA	None	None	None	None
HH_001008-RA	GO:0005618,GO:0005576	None	gi|976902657|gb|KVH90595.1| Plant disease resistance response protein [Cynara cardunculus var. scolymus]	PF03018.12
HH_001009-RA	GO:0005618,GO:0005576	None	gi|976902657|gb|KVH90595.1| Plant disease resistance response protein [Cynara cardunculus var. scolymus]	PF03018.12
HH_001010-RA	GO:0009507	None	gi|976900741|gb|KVH88908.1| Zinc finger, C2H2 [Cynara cardunculus var. scolymus]	None
HH_001011-RA	GO:0008017,GO:0007018,GO:0003777,GO:0016887,GO:0005871,GO:0005874,GO:0005524,GO:0009507	None	gi|976900740|gb|KVH88907.1| Kinesin, motor domain-containing protein [Cynara cardunculus var. scolymus]	PF00225.21
HH_001012-RA	None	None	gi|976900749|gb|KVH88916.1| hypothetical protein Ccrd_024737 [Cynara cardunculus var. scolymus]	None
HH_001013-RA	None	None	gi|976900748|gb|KVH88915.1| hypothetical protein Ccrd_024736, partial [Cynara cardunculus var. scolymus]	None
HH_001014-RA	GO:0043186,GO:0005634,GO:0005777,GO:0003724,GO:0003723,GO:0005829,GO:0005524	K11594	gi|1228771155|ref|XP_021983126.1| DEAD-box ATP-dependent RNA helicase 37-like [Helianthus annuus]	PF00270.27,PF00271.29
HH_001015-RA	GO:0016787,GO:0009737,GO:0016021,GO:0005789,GO:0090332,GO:0006665	None	gi|1228771161|ref|XP_021983148.1| lipid phosphate phosphatase delta-like [Helianthus annuus]	PF01569.19
HH_001016-RA	None	None	None	None
HH_001017-RA	GO:0003700,GO:0005634,GO:0003677	None	gi|1228771174|ref|XP_021983187.1| myb-related protein 2-like [Helianthus annuus]	PF00249.29,PF14379.4
HH_001018-RA	GO:0009664,GO:0048046,GO:0005975,GO:0005618,GO:0005634,GO:0006952,GO:0046658,GO:0005886,GO:0042973,GO:0009506,GO:0031225	None	gi|976900744|gb|KVH88911.1| Glycoside hydrolase, catalytic domain-containing protein, partial [Cynara cardunculus var. scolymus]	PF00332.16,PF07983.11
HH_001019-RA	GO:0006325,GO:0040008,GO:0046872,GO:0035064,GO:0005634	K11346	gi|976900743|gb|KVH88910.1| Inhibitor of growth protein, N-terminal [Cynara cardunculus var. scolymus]	PF00628.27,PF12998.5
HH_001020-RA	GO:0005737,GO:0000387,GO:0032797,GO:0016021,GO:0005635,GO:0031965,GO:0003779,GO:0005634	None	gi|976900742|gb|KVH88909.1| Armadillo-like helical [Cynara cardunculus var. scolymus]	None
HH_001021-RA	GO:0016779,GO:0005975,GO:0033499,GO:0008108,GO:0080040,GO:0008270,GO:0043531,GO:0006006,GO:0047345	K00965	gi|1228771203|ref|XP_021983321.1| ADP-glucose phosphorylase [Helianthus annuus]	PF01087.20
HH_001022-RA	GO:0005737,GO:0018105,GO:0009740,GO:0048586,GO:0040008,GO:0016055,GO:0010476,GO:0004674,GO:0009908,GO:0005634,GO:0005524	None	gi|747057479|ref|XP_011075041.1| casein kinase 1-like protein HD16 [Sesamum indicum]	PF00069.23
HH_001023-RA	None	None	None	None
HH_001024-RA	None	None	gi|976900736|gb|KVH88903.1| protein of unknown function DUF2470 [Cynara cardunculus var. scolymus]	PF10615.7,PF13883.4
HH_001025-RA	None	None	gi|976900737|gb|KVH88904.1| Protein of unknown function DUF1639 [Cynara cardunculus var. scolymus]	PF07797.12
HH_001026-RA	None	None	None	None
HH_001027-RA	GO:0005737,GO:0007017,GO:0003924,GO:0005200,GO:0005874,GO:0005525	K07374	gi|1228790399|ref|XP_022029886.1| tubulin alpha-3 chain-like [Helianthus annuus]	PF00091.23,PF03953.15
HH_001028-RA	GO:0003735,GO:0015935,GO:0003723,GO:0006412	K02989	gi|1228790401|ref|XP_022029887.1| 40S ribosomal protein S5 [Helianthus annuus]	PF00177.19
HH_001029-RA	None	None	None	None
HH_001030-RA	GO:0003735,GO:0015935,GO:0003723,GO:0006412	K02989	gi|1228790401|ref|XP_022029887.1| 40S ribosomal protein S5 [Helianthus annuus]	PF00177.19
HH_001031-RA	None	None	None	None
HH_001032-RA	None	None	gi|976900734|gb|KVH88901.1| hypothetical protein Ccrd_024720 [Cynara cardunculus var. scolymus]	None
HH_001033-RA	GO:0005829,GO:2000762	None	gi|976900728|gb|KVH88895.1| F-box domain, cyclin-like protein [Cynara cardunculus var. scolymus]	PF00646.31,PF01344.23
HH_001034-RA	GO:0080019,GO:0016628,GO:0010584,GO:0043231,GO:0102965,GO:0035336,GO:0010345,GO:0006629	K13356	gi|976913824|gb|KVI00065.1| Fatty acyl-CoA reductase [Cynara cardunculus var. scolymus]	PF03015.17,PF07993.10
HH_001035-RA	GO:0005794,GO:0006891,GO:0009536,GO:0017119,GO:0005829,GO:0000139,GO:0015031	K20288	gi|976913836|gb|KVI00077.1| Vacuolar protein sorting-associated protein 51 [Cynara cardunculus var. scolymus]	PF08700.9
HH_001036-RA	GO:0048367,GO:0042546,GO:0005794,GO:0000919,GO:0016021,GO:0005886,GO:0030244,GO:0046527,GO:0071555,GO:0051753,GO:0016760,GO:0009414,GO:0009651,GO:0006970,GO:0005802,GO:0009833,GO:0000139	None	gi|1228771231|ref|XP_021983472.1| uncharacterized protein LOC110879336 [Helianthus annuus]	PF03552.12
HH_001037-RA	GO:0003700,GO:0044212,GO:0005634,GO:0005737	None	gi|976913834|gb|KVI00075.1| No apical meristem (NAM) protein [Cynara cardunculus var. scolymus]	PF02365.13
HH_001038-RA	GO:0005794,GO:0005797,GO:0005802,GO:0005768,GO:0016021,GO:0004382,GO:0045134,GO:0000139,GO:0102487,GO:0102486,GO:0102485,GO:0009846,GO:0102489,GO:0102488,GO:0102490,GO:0102491,GO:0005524	None	gi|976913833|gb|KVI00074.1| Aquaporin-like protein [Cynara cardunculus var. scolymus]	PF01150.15
HH_001039-RA	GO:0016021,GO:0015267	K09875	gi|555431257|gb|AGZ15274.1| putative small basic intrinsic protein, partial [Taraxacum brevicorniculatum]	PF00230.18
HH_001040-RA	GO:0071555,GO:0016021,GO:0005886	None	gi|1228901222|ref|XP_022002927.1| casparian strip membrane protein 1-like [Helianthus annuus]	PF04535.10
HH_001041-RA	None	None	gi|976913832|gb|KVI00073.1| Pollen Ole e 1 allergen/extensin [Cynara cardunculus var. scolymus]	None
HH_001042-RA	GO:0050126,GO:0016811,GO:0033388,GO:0009446	K12251	gi|976913825|gb|KVI00066.1| Carbon-nitrogen hydrolase [Cynara cardunculus var. scolymus]	PF00795.20
HH_001043-RA	None	None	None	None
HH_001044-RA	GO:0005737,GO:0005975,GO:0046658,GO:0005618,GO:0005634,GO:0006952,GO:0071555,GO:0005576,GO:0042973	None	gi|976913831|gb|KVI00072.1| Glycoside hydrolase, catalytic domain-containing protein [Cynara cardunculus var. scolymus]	PF00332.16
HH_001045-RA	None	None	None	None
HH_001046-RA	GO:0009578,GO:0009570,GO:0051537,GO:0022900,GO:0009055,GO:0046872,GO:0009507	K02639	gi|976913830|gb|KVI00071.1| 2Fe-2S ferredoxin, iron-sulfur binding site-containing protein [Cynara cardunculus var. scolymus]	PF00111.25
HH_001047-RA	GO:0022626,GO:0022625,GO:0005829,GO:0005886,GO:0003735,GO:0005576,GO:0003723,GO:0000470,GO:0042788,GO:0006412,GO:0009506	K02865	gi|1228771101|ref|XP_021982901.1| 60S ribosomal protein L10a-1 [Helianthus annuus]	PF00687.19
HH_001048-RA	GO:0005750,GO:0005829,GO:0006122,GO:0005739	K00419	gi|1228771105|ref|XP_021982924.1| cytochrome b-c1 complex subunit 9-like [Helianthus annuus]	PF05365.10
HH_001049-RA	GO:0016021,GO:0016020,GO:0009624,GO:0000139,GO:0072657,GO:0010008	None	gi|1228771103|ref|XP_021982911.1| LOW QUALITY PROTEIN: transmembrane 9 superfamily member 5 [Helianthus annuus]	PF02990.14
HH_001050-RA	None	None	None	None
HH_001051-RA	GO:0006952,GO:0005634,GO:0007165	None	gi|1040871974|ref|XP_017246499.1| PREDICTED: VQ motif-containing protein 25-like [Daucus carota subsp. sativus]	None
HH_001052-RA	GO:0016021,GO:0000139,GO:0008378,GO:0006486,GO:0008373	None	gi|976913842|gb|KVI00082.1| Glycosyl transferase, family 29 [Cynara cardunculus var. scolymus]	PF00777.16
HH_001053-RA	GO:0007032,GO:0007033,GO:0016192,GO:0010091,GO:0005771,GO:0005777,GO:0009506,GO:0005737,GO:0055075,GO:0005524,GO:0016887,GO:0015031,GO:0055078,GO:0005634,GO:0007049,GO:0032585	None	gi|1228879544|ref|XP_021994386.1| protein SUPPRESSOR OF K(+) TRANSPORT GROWTH DEFECT 1 [Helianthus annuus]	PF00004.27,PF09336.8
HH_001054-RA	GO:0009733,GO:0004252,GO:0005618,GO:0010102,GO:0005576	None	gi|1228764285|ref|XP_022030801.1| subtilisin-like protease SBT5.3 [Helianthus annuus]	PF00082.20,PF02225.20
HH_001055-RA	None	None	gi|1191647021|gb|OTF98994.1| putative signal transduction histidine kinase, phosphotransfer (Hpt) domain-containing protein [Helianthus annuus]	None
HH_001056-RA	GO:0030515,GO:0032040,GO:0031428,GO:0042254,GO:0005730	K14565	gi|1228907506|ref|XP_022005713.1| probable nucleolar protein 5-2 [Helianthus annuus]	PF01798.16,PF08156.11
HH_001057-RA	GO:0022626,GO:0099503,GO:0005829,GO:0003735,GO:0006414,GO:0005634	K02943	gi|976902774|gb|KVH90711.1| Ribosomal protein 60S [Cynara cardunculus var. scolymus]	PF00428.17
HH_001058-RA	GO:0004725	K01104	gi|1228770216|ref|XP_021979687.1| uncharacterized protein LOC110875792 [Helianthus annuus]	PF01451.19
HH_001059-RA	GO:0005737,GO:1990619,GO:0032041,GO:0043565,GO:0004407,GO:0005634,GO:1900055,GO:0000118,GO:0010187,GO:0045944,GO:0070933,GO:0070932	K06067	gi|1228879298|ref|XP_021994279.1| histone deacetylase 9 isoform X1 [Helianthus annuus]	PF00850.17
HH_001060-RA	None	None	None	None
HH_001061-RA	GO:0009824,GO:0005829,GO:0005739,GO:0009691,GO:0006400,GO:0052381,GO:0005524	K00791	gi|976913848|gb|KVI00088.1| hypothetical protein Ccrd_021665, partial [Cynara cardunculus var. scolymus]	PF01715.15
HH_001062-RA	GO:0005829,GO:0046872,GO:0009536,GO:0009507	None	gi|1228879502|ref|XP_021994364.1| stress-response A/B barrel domain-containing protein At5g22580-like [Helianthus annuus]	PF07876.10
HH_001063-RA	GO:0016311,GO:0009570,GO:0047538,GO:0016791,GO:0005737	K22200	gi|976913854|gb|KVI00094.1| Histidine phosphatase superfamily, clade-1 [Cynara cardunculus var. scolymus]	PF00300.20
HH_001064-RA	GO:0019509,GO:0000003,GO:0008930,GO:0010087,GO:0005829,GO:0008782,GO:0009116,GO:0005886	None	gi|976913855|gb|KVI00095.1| Nucleoside phosphorylase [Cynara cardunculus var. scolymus]	PF01048.18
HH_001065-RA	None	None	None	None
HH_001066-RA	None	None	None	None
HH_001067-RA	GO:0005737,GO:0009570,GO:0004664,GO:0009094,GO:0047769,GO:0009507	K04518	gi|976902718|gb|KVH90655.1| Prephenate dehydratase [Cynara cardunculus var. scolymus]	PF00800.16
HH_001068-RA	GO:0000919,GO:0005802,GO:0005886,GO:0005769,GO:0000911	K20306	gi|976913838|gb|KVI00078.1| TRAPP II complex, Trs120 [Cynara cardunculus var. scolymus]	PF08626.9
HH_001069-RA	GO:0009941,GO:0035064,GO:0016021,GO:0009707,GO:0045893,GO:0010019,GO:0046872,GO:0005634	None	gi|976913881|gb|KVI00120.1| DDT domain-containing protein [Cynara cardunculus var. scolymus]	PF00628.27,PF02791.15,PF15612.4
HH_001070-RA	GO:0016567	None	gi|976913880|gb|KVI00119.1| BTB/POZ fold [Cynara cardunculus var. scolymus]	PF00651.29,PF03000.12
HH_001071-RA	GO:0005737,GO:0050662,GO:0071555,GO:0005829,GO:0048046,GO:0003824,GO:0005576	K12449	gi|976913879|gb|KVI00118.1| NAD-dependent epimerase/dehydratase [Cynara cardunculus var. scolymus]	PF01370.19
HH_001072-RA	GO:0090502,GO:0005730,GO:0000171,GO:0008033,GO:0005615,GO:0033204,GO:0005655,GO:0016078,GO:0030681,GO:0004526,GO:0000172,GO:0005654,GO:0001682,GO:0003723	K01164	gi|976913939|gb|KVI00178.1| hypothetical protein Ccrd_021613 [Cynara cardunculus var. scolymus]	PF06978.9
HH_001073-RA	GO:0005730,GO:1903343,GO:0035197,GO:0005731,GO:2000616,GO:0009561,GO:0055046,GO:0031047,GO:0033169,GO:0061866,GO:1900111,GO:0007143,GO:0007140	None	gi|976913884|gb|KVI00123.1| Argonaute/Dicer protein, PAZ [Cynara cardunculus var. scolymus]	PF02170.20,PF02171.15,PF08699.8,PF16486.3,PF16487.3,PF16488.3
HH_001074-RA	GO:0046658,GO:0004190,GO:0030163,GO:0005886,GO:0006508,GO:0031225	K00924	gi|976913883|gb|KVI00122.1| Aspartic peptidase [Cynara cardunculus var. scolymus]	PF14541.4,PF14543.4
HH_001075-RA	GO:0005764,GO:0004180,GO:0008236	K01285	gi|1228769769|ref|XP_021978545.1| lysosomal Pro-X carboxypeptidase [Helianthus annuus]	PF05577.10
HH_001076-RA	GO:0005764,GO:0004180,GO:0008236	None	gi|1228770159|ref|XP_021979517.1| lysosomal Pro-X carboxypeptidase-like [Helianthus annuus]	PF05577.10
HH_001077-RA	GO:0005764,GO:0003085,GO:0004180,GO:0060055,GO:0008239,GO:0043535,GO:0006508,GO:0008236	None	gi|1228770159|ref|XP_021979517.1| lysosomal Pro-X carboxypeptidase-like [Helianthus annuus]	None
HH_001078-RA	GO:0002155,GO:0070062,GO:0045178,GO:0007597,GO:0002353,GO:0035577,GO:0043312,GO:0060055,GO:2000377,GO:0008239,GO:0042593,GO:0043535,GO:0101003,GO:0004185,GO:0005886,GO:0006508,GO:0097009,GO:0003085,GO:0043231	None	gi|976913868|gb|KVI00107.1| Peptidase S28 [Cynara cardunculus var. scolymus]	PF05577.10
HH_001079-RA	GO:0005764,GO:0003085,GO:0004180,GO:0060055,GO:0008239,GO:0043535,GO:0006508,GO:0008236	None	gi|976913868|gb|KVI00107.1| Peptidase S28 [Cynara cardunculus var. scolymus]	PF05577.10
HH_001080-RA	GO:0002155,GO:0070062,GO:0045178,GO:0007597,GO:0002353,GO:0035577,GO:0043312,GO:0060055,GO:2000377,GO:0008239,GO:0042593,GO:0043535,GO:0101003,GO:0004185,GO:0005886,GO:0006508,GO:0097009,GO:0003085,GO:0043231	None	gi|976913868|gb|KVI00107.1| Peptidase S28 [Cynara cardunculus var. scolymus]	PF05577.10
HH_001081-RA	GO:0005764,GO:0004180,GO:0008236	None	gi|976913868|gb|KVI00107.1| Peptidase S28 [Cynara cardunculus var. scolymus]	PF05577.10
HH_001082-RA	GO:0002155,GO:0070062,GO:0045178,GO:0007597,GO:0002353,GO:0035577,GO:0043312,GO:0060055,GO:2000377,GO:0008239,GO:0042593,GO:0043535,GO:0101003,GO:0004185,GO:0005886,GO:0006508,GO:0097009,GO:0003085,GO:0043231	None	gi|976913868|gb|KVI00107.1| Peptidase S28 [Cynara cardunculus var. scolymus]	PF05577.10
HH_001083-RA	GO:0005764,GO:0004180,GO:0008236	None	gi|1228770159|ref|XP_021979517.1| lysosomal Pro-X carboxypeptidase-like [Helianthus annuus]	PF05577.10
HH_001084-RA	GO:0005764,GO:0004180,GO:0008236	None	gi|1228770159|ref|XP_021979517.1| lysosomal Pro-X carboxypeptidase-like [Helianthus annuus]	PF05577.10
HH_001085-RA	None	None	gi|976913863|gb|KVI00102.1| hypothetical protein Ccrd_021607 [Cynara cardunculus var. scolymus]	None
HH_001086-RA	GO:0005737,GO:0061575,GO:0042393,GO:0000307,GO:0007346,GO:0019901,GO:0043130,GO:0045737,GO:0007049,GO:0005634,GO:0051301,GO:0019005	K02219	gi|976913864|gb|KVI00103.1| hypothetical protein Ccrd_021606 [Cynara cardunculus var. scolymus]	PF01111.17
HH_001087-RA	GO:0015996,GO:0009941,GO:0010277,GO:0010154,GO:0009534,GO:0009816,GO:0051536,GO:0051537,GO:0009706,GO:0009535,GO:0032441,GO:0008219,GO:0046872,GO:0009908,GO:0005829,GO:0009507	K13071	gi|1228879326|ref|XP_021994292.1| pheophorbide a oxygenase, chloroplastic [Helianthus annuus]	PF00355.24,PF08417.10
HH_001088-RA	GO:0005634,GO:0046982,GO:0000786,GO:0003677	K11252	gi|976913865|gb|KVI00104.1| Histone core [Cynara cardunculus var. scolymus]	PF00125.22
HH_001089-RA	GO:0045859,GO:0000184	K18734	gi|976913909|gb|KVI00148.1| Smg8/Smg9, partial [Cynara cardunculus var. scolymus]	PF10220.7
HH_001090-RA	GO:0015840,GO:0009941,GO:0000326,GO:0005773,GO:0005774,GO:0015204,GO:0080170,GO:0009705,GO:0015250,GO:0006833,GO:0042807,GO:0016021	K09873	gi|976913866|gb|KVI00105.1| Aquaporin-like protein [Cynara cardunculus var. scolymus]	PF00230.18
HH_001091-RA	GO:0003700,GO:0005634,GO:0003677,GO:0006355,GO:0010039,GO:0046983,GO:0034756	None	gi|976913910|gb|KVI00149.1| Myc-type, basic helix-loop-helix (bHLH) domain-containing protein [Cynara cardunculus var. scolymus]	PF00010.24
HH_001092-RA	GO:0005783,GO:0005634,GO:0016567,GO:0016740,GO:1902456,GO:0008270	K10144	gi|1228770192|ref|XP_021979613.1| E3 ubiquitin-protein ligase RZFP34 [Helianthus annuus]	PF05495.10,PF13445.4,PF14599.4
HH_001093-RA	GO:0006310,GO:0080111,GO:0071897,GO:0005730,GO:0006281,GO:0006273,GO:0005634,GO:0000012,GO:0005737,GO:0051103,GO:0005524,GO:0006266,GO:0005739,GO:0006260,GO:0007049,GO:0003677,GO:0046872,GO:0006302,GO:0051301,GO:0003910	K10747	gi|976913943|gb|KVI00182.1| DNA ligase, ATP-dependent [Cynara cardunculus var. scolymus]	PF01068.19,PF04675.12,PF04679.13
HH_001094-RA	GO:0005794,GO:0006486,GO:0016021,GO:0000139,GO:0071555,GO:0016757,GO:0010417	None	gi|976902812|gb|KVH90748.1| Exostosin-like protein [Cynara cardunculus var. scolymus]	PF03016.13
HH_001095-RA	GO:0042546,GO:0016998,GO:0005618,GO:0048046,GO:0071555,GO:0016762,GO:0004553,GO:0010411	K08235	gi|976913914|gb|KVI00153.1| Concanavalin A-like lectin/glucanase superfamily [Cynara cardunculus var. scolymus]	PF00722.19,PF06955.10
HH_001096-RA	GO:0005770,GO:0000815,GO:0005829,GO:0032509,GO:0045324,GO:0015031,GO:0070676,GO:0005771	K12193	gi|976913915|gb|KVI00154.1| Snf7 [Cynara cardunculus var. scolymus]	PF03357.19
HH_001097-RA	GO:0043565,GO:0048226,GO:0044212,GO:0003700,GO:2000067,GO:0050801,GO:0030154,GO:0008285,GO:0045597,GO:0045892,GO:0045893,GO:0035987,GO:0005634	K09422	gi|1228907742|ref|XP_022005805.1| transcription factor MYB36-like [Helianthus annuus]	PF00249.29
HH_001098-RA	GO:0005737,GO:0005634,GO:0004364,GO:0009536,GO:0009407	None	gi|1228802256|ref|XP_022035168.1| glutathione S-transferase T3-like [Helianthus annuus]	None
HH_001099-RA	GO:0009536,GO:0046930,GO:0040008,GO:0009617,GO:0005739,GO:0005741,GO:0015288,GO:0005886,GO:0008308	K15040	gi|976913918|gb|KVI00157.1| Eukaryotic porin/Tom40 [Cynara cardunculus var. scolymus]	PF01459.20
HH_001100-RA	GO:0009651,GO:0046872,GO:0009414,GO:0004462	K01759	gi|1228879375|ref|XP_021994316.1| lactoylglutathione lyase isoform X1 [Helianthus annuus]	PF00903.23
HH_001101-RA	GO:0005737,GO:0005730,GO:0005634,GO:0009910,GO:0030001,GO:0008270	None	gi|976913897|gb|KVI00136.1| hypothetical protein Ccrd_021588 [Cynara cardunculus var. scolymus]	PF00403.24
HH_001102-RA	GO:0030176,GO:0005783,GO:0006486,GO:0043048,GO:0004168,GO:0009555,GO:0010483	K00902	gi|976913862|gb|KVI00101.1| hypothetical protein Ccrd_021584 [Cynara cardunculus var. scolymus]	None
HH_001103-RA	None	None	None	None
HH_001104-RA	None	None	None	None
HH_001105-RA	GO:0006952,GO:0042646,GO:0042644,GO:1901259,GO:0003723	None	gi|1079248008|ref|XP_009337397.2| PREDICTED: uncharacterized protein LOC103929864 [Pyrus x bretschneideri]	None
HH_001106-RA	GO:0006952,GO:0042646,GO:0042644,GO:1901259,GO:0003723	None	gi|1228888752|ref|XP_021998287.1| RAP domain-containing protein, chloroplastic [Helianthus annuus]	None
HH_001107-RA	None	None	gi|976689731|gb|KVF84909.1| hypothetical protein Ccrd_026646 [Cynara cardunculus var. scolymus]	None
HH_001108-RA	GO:0042626,GO:0016021,GO:0016887,GO:0005886,GO:0055085,GO:0005524	None	gi|1228879370|ref|XP_021994314.1| ABC transporter G family member 3-like [Helianthus annuus]	PF00005.25,PF01061.22
HH_001109-RA	GO:0005737,GO:0005829,GO:0030433,GO:0016236,GO:0030970,GO:0051228,GO:0071712,GO:0016887,GO:0031593,GO:0034098,GO:0097352,GO:0005886,GO:0005634,GO:0005524	K13525	gi|976913895|gb|KVI00134.1| AAA+ ATPase domain-containing protein [Cynara cardunculus var. scolymus]	PF00004.27,PF02359.16,PF02933.15
HH_001110-RA	None	None	gi|976913894|gb|KVI00133.1| Heat shock protein DnaJ, cysteine-rich domain-containing protein, partial [Cynara cardunculus var. scolymus]	None
HH_001111-RA	GO:0015706,GO:0016021,GO:0009705,GO:0015112,GO:0005886,GO:0042128,GO:0071249	None	gi|976913893|gb|KVI00132.1| Major facilitator superfamily [Cynara cardunculus var. scolymus]	PF07690.14
HH_001112-RA	GO:0015706,GO:0016021,GO:0009705,GO:0015112,GO:0005886,GO:0042128,GO:0071249	None	gi|976913893|gb|KVI00132.1| Major facilitator superfamily [Cynara cardunculus var. scolymus]	PF07690.14
HH_001113-RA	GO:0015706,GO:0016021,GO:0009705,GO:0015112,GO:0005886,GO:0042128,GO:0071249	None	gi|976913893|gb|KVI00132.1| Major facilitator superfamily [Cynara cardunculus var. scolymus]	PF07690.14
HH_001114-RA	GO:0015706,GO:0016021,GO:0009705,GO:0015112,GO:0005886,GO:0042128,GO:0071249	None	gi|976913893|gb|KVI00132.1| Major facilitator superfamily [Cynara cardunculus var. scolymus]	PF07690.14
HH_001115-RA	None	None	None	None
HH_001116-RA	GO:0010167,GO:0015706,GO:0016021,GO:0016020,GO:0042128,GO:0015112,GO:0005886,GO:0048527,GO:0009705,GO:0071249	K02575	gi|976913932|gb|KVI00171.1| Major facilitator superfamily [Cynara cardunculus var. scolymus]	PF07690.14
HH_001117-RA	GO:0010167,GO:0015706,GO:0016021,GO:0016020,GO:0042128,GO:0015112,GO:0005886,GO:0048527,GO:0009705,GO:0071249	K02575	gi|976913932|gb|KVI00171.1| Major facilitator superfamily [Cynara cardunculus var. scolymus]	PF07690.14
HH_001118-RA	GO:0015706,GO:0016021,GO:0009705,GO:0015112,GO:0005886,GO:0042128,GO:0071249	None	gi|976913887|gb|KVI00126.1| Major facilitator superfamily [Cynara cardunculus var. scolymus]	None
HH_001119-RA	None	None	gi|1191684379|gb|OTG36340.1| putative phosphofructokinase domain-containing protein [Helianthus annuus]	None
HH_001120-RA	GO:0010167,GO:0015706,GO:0016021,GO:0016020,GO:0042128,GO:0015112,GO:0005886,GO:0048527,GO:0009705,GO:0071249	None	gi|976913932|gb|KVI00171.1| Major facilitator superfamily [Cynara cardunculus var. scolymus]	PF07690.14
HH_001121-RA	GO:0010264	None	gi|976913885|gb|KVI00124.1| hypothetical protein Ccrd_021575, partial [Cynara cardunculus var. scolymus]	PF13671.4
HH_001122-RA	GO:0004312,GO:0006633,GO:0016829,GO:0055114,GO:0005835	None	gi|976913886|gb|KVI00125.1| MaoC-like domain-containing protein [Cynara cardunculus var. scolymus]	PF01575.17
HH_001123-RA	GO:0042026,GO:0005524,GO:0009507	None	gi|976913891|gb|KVI00130.1| Chaperonin Cpn60 [Cynara cardunculus var. scolymus]	PF00118.22
HH_001124-RA	None	None	None	None
HH_001125-RA	GO:0009570,GO:0004089,GO:0008270	K01672	gi|1009115850|ref|XP_015874452.1| PREDICTED: alpha carbonic anhydrase 7-like [Ziziphus jujuba]	PF00194.19
HH_001126-RA	None	None	None	None
HH_001127-RA	GO:0006344,GO:0006342,GO:0031047,GO:0051537,GO:0004386,GO:0042742,GO:0045814,GO:0046872,GO:0005634,GO:0005524,GO:0042803	None	gi|976913952|gb|KVI00190.1| Chromo domain/shadow, partial [Cynara cardunculus var. scolymus]	None
HH_001128-RA	GO:0006612,GO:0043231,GO:0043162,GO:0032509,GO:0000813,GO:0006623	K12185	gi|1228770099|ref|XP_021979336.1| vacuolar protein-sorting-associated protein 37 homolog 1-like [Helianthus annuus]	PF07200.11
HH_001129-RA	None	None	gi|1026098243|ref|XP_016548250.1| PREDICTED: uncharacterized protein LOC107848089 [Capsicum annuum]	PF05212.10
HH_001130-RA	GO:0016021,GO:0008289,GO:0005789,GO:0006952,GO:0005886,GO:0010008	None	gi|976913948|gb|KVI00186.1| hypothetical protein Ccrd_021563 [Cynara cardunculus var. scolymus]	PF07059.10
HH_001131-RA	GO:0010366,GO:0009733,GO:0016021,GO:0005794,GO:0019827,GO:0045087,GO:0005802,GO:0010082,GO:0000139,GO:0055070,GO:0017095,GO:0015015,GO:0008476,GO:0005768,GO:0010468	K22218	gi|976913947|gb|KVI00185.1| hypothetical protein Ccrd_021562 [Cynara cardunculus var. scolymus]	None
HH_001132-RA	GO:0003700,GO:0043565,GO:0005634,GO:0030154,GO:0008270	None	gi|976913950|gb|KVI00188.1| hypothetical protein Ccrd_021561 [Cynara cardunculus var. scolymus]	PF00320.25
HH_001133-RA	GO:0019888,GO:0019903,GO:0005634,GO:0005829,GO:0043666	None	gi|976913949|gb|KVI00187.1| Armadillo-type fold [Cynara cardunculus var. scolymus]	PF04499.13
HH_001134-RA	GO:0016021,GO:0016020,GO:0005886	None	gi|1111141788|ref|XP_019255430.1| PREDICTED: CASP-like protein 5A2 [Nicotiana attenuata]	PF04535.10
HH_001135-RA	GO:0007033,GO:0006886,GO:0005770,GO:0005085,GO:0099402,GO:0006623,GO:0045324,GO:0005768	K20195	gi|976913960|gb|KVI00198.1| Vacuolar fusion protein MON1 [Cynara cardunculus var. scolymus]	PF03164.12
HH_001136-RA	GO:0003735,GO:0005840,GO:0006412,GO:0019843	K02870	gi|976913955|gb|KVI00193.1| Ribosomal protein L11 [Cynara cardunculus var. scolymus]	PF00298.17,PF03946.12
HH_001137-RA	GO:0015250,GO:0006833,GO:0016021,GO:0005886	K09872	gi|1228879193|ref|XP_021994243.1| aquaporin PIP2-7-like [Helianthus annuus]	PF00230.18
HH_001138-RA	GO:0005737,GO:0016779,GO:0000049,GO:0006450,GO:0051051,GO:0016020,GO:0005739,GO:0003725	None	gi|976913981|gb|KVI00218.1| DHBP synthase RibB-like alpha/beta domain-containing protein [Cynara cardunculus var. scolymus]	PF01300.16
HH_001139-RA	None	None	gi|976913982|gb|KVI00219.1| Zinc finger, RING-CH-type [Cynara cardunculus var. scolymus]	None
HH_001140-RA	GO:0005634	None	gi|976913984|gb|KVI00221.1| Galactose oxidase, beta-propeller [Cynara cardunculus var. scolymus]	PF01344.23
HH_001141-RA	GO:0005737,GO:0006468,GO:0009615,GO:0016301,GO:0004674,GO:0016032,GO:0004672,GO:0035556,GO:0005524	None	gi|976913968|gb|KVI00205.1| Calcium/calmodulin-dependent/calcium-dependent protein kinase [Cynara cardunculus var. scolymus]	PF00069.23
HH_001142-RA	GO:0036381,GO:0008614,GO:0004359,GO:0005829,GO:0006541,GO:1903600,GO:0042823,GO:0042819,GO:0046982	K08681	gi|1228769884|ref|XP_021978782.1| probable pyridoxal 5'-phosphate synthase subunit PDX2 isoform X1 [Helianthus annuus]	PF01174.17
HH_001143-RA	GO:0042766,GO:0005634,GO:0046982,GO:0008623	None	gi|976913983|gb|KVI00220.1| Histone-fold [Cynara cardunculus var. scolymus]	PF00808.21
HH_001144-RA	GO:0045013	None	gi|1228864714|ref|XP_021988202.1| probable catabolite repression protein creC [Helianthus annuus]	PF00400.30
HH_001145-RA	GO:0005886,GO:0009834,GO:0031225	None	gi|976913965|gb|KVI00202.1| FAS1 domain-containing protein [Cynara cardunculus var. scolymus]	PF02469.20
HH_001146-RA	None	None	gi|1228769861|ref|XP_021978751.1| protein indeterminate-domain 9-like [Helianthus annuus]	None
HH_001147-RA	GO:0009817,GO:0016021,GO:0005516,GO:0005886	K08472	gi|1228769851|ref|XP_021978742.1| MLO-like protein 6 [Helianthus annuus]	PF03094.13
HH_001148-RA	GO:0005794,GO:0000325,GO:0005773,GO:0005829,GO:0005774,GO:0046961,GO:0005886,GO:0033176	K02149	gi|976918885|gb|KVI04040.1| ATPase, V1 complex, subunit D [Cynara cardunculus var. scolymus]	PF01813.15
HH_001149-RA	GO:0048589,GO:0048481,GO:0019789,GO:0009414,GO:0050826,GO:0051301,GO:0009553,GO:0009826,GO:0040008,GO:2000070,GO:0010337,GO:0010183,GO:0016607,GO:0090352,GO:0010286,GO:0006952,GO:0009787,GO:0016925,GO:0010113,GO:0009910,GO:0010247,GO:0016036,GO:0005634,GO:0008270	None	gi|976902870|gb|KVH90803.1| SAP domain-containing protein [Cynara cardunculus var. scolymus]	PF00628.27,PF02037.25,PF02891.18
HH_001150-RA	GO:0015297,GO:0016021,GO:0015137,GO:0035618,GO:0042910,GO:0005886,GO:0015746,GO:0010044	None	gi|1228896921|ref|XP_022001318.1| protein DETOXIFICATION 42 [Helianthus annuus]	PF01554.16
HH_001151-RA	GO:0015729,GO:0015139,GO:0071423,GO:0016021,GO:0019676,GO:0009941,GO:0015131,GO:0009534,GO:0009706,GO:0009624,GO:0005739,GO:0009536,GO:0015140,GO:0015742,GO:0009507	None	gi|976913976|gb|KVI00213.1| Sodium/sulfate symporter [Cynara cardunculus var. scolymus]	PF00939.17
HH_001152-RA	GO:0010494,GO:0008143,GO:0034605,GO:0005634,GO:0003729,GO:0005829,GO:0006397	None	gi|976913974|gb|KVI00211.1| hypothetical protein Ccrd_021534 [Cynara cardunculus var. scolymus]	PF00076.20
HH_001153-RA	GO:0008285,GO:0031624,GO:0046621,GO:1900057,GO:0048437,GO:0016567,GO:0051865,GO:0046872,GO:0004842	None	gi|976913971|gb|KVI00208.1| Zinc finger, RING/FYVE/PHD-type [Cynara cardunculus var. scolymus]	PF13639.4
HH_001154-RA	GO:0005743,GO:0022857,GO:0016021	K05863	gi|976913972|gb|KVI00209.1| Adenine nucleotide translocator 1 [Cynara cardunculus var. scolymus]	PF00153.25
HH_001155-RA	GO:0019829,GO:0016021,GO:0005774,GO:0030001,GO:0005507,GO:0005524	K17686	gi|1191649824|gb|OTG01797.1| putative P-type ATPase, Heavy metal-associated domain, copper ion-binding, HAD-like domain protein [Helianthus annuus]	PF00122.18,PF00403.24,PF00702.24
HH_001156-RA	GO:0080022,GO:0048856,GO:0003700,GO:0005634,GO:0001709,GO:0006355,GO:0009860,GO:0003676,GO:0010500,GO:0046872,GO:0010468,GO:1990058	None	gi|976913993|gb|KVI00230.1| Zinc finger, C2H2 [Cynara cardunculus var. scolymus]	None
HH_001157-RA	GO:0005634,GO:0016567,GO:0051865,GO:0006970,GO:0008270,GO:0009414,GO:0003677,GO:0004842	None	gi|976913992|gb|KVI00229.1| Zinc finger, AN1-type [Cynara cardunculus var. scolymus]	PF01428.14
HH_001158-RA	None	K09955	gi|1228896938|ref|XP_022001324.1| uncharacterized protein LOC110898789 [Helianthus annuus]	PF07944.10
HH_001159-RA	GO:0006355,GO:0005634,GO:0008270	None	gi|976913989|gb|KVI00226.1| FAR1 DNA binding domain-containing protein [Cynara cardunculus var. scolymus]	PF03101.13,PF04434.15
HH_001160-RA	None	None	None	None
HH_001161-RA	GO:0047714,GO:0030308,GO:0052740,GO:0005811,GO:0009611,GO:0016042,GO:0050832,GO:0009695,GO:0052739,GO:0102549,GO:0004620,GO:0008970,GO:0009507	None	gi|976913990|gb|KVI00227.1| Lipase, class 3 [Cynara cardunculus var. scolymus]	PF01764.23
HH_001162-RA	None	None	None	None
HH_001163-RA	None	None	None	None
HH_001164-RA	GO:0009534,GO:0031408,GO:0010597,GO:0009570,GO:0016165,GO:0046872	K00461	gi|976914026|gb|KVI00262.1| Lipase/lipooxygenase, PLAT/LH2 [Cynara cardunculus var. scolymus]	PF00305.17,PF01477.21
HH_001165-RA	None	None	gi|976914027|gb|KVI00263.1| hypothetical protein Ccrd_021515 [Cynara cardunculus var. scolymus]	None
HH_001166-RA	GO:0006952,GO:0004674,GO:0016021,GO:0030246,GO:0005524	None	gi|976914012|gb|KVI00248.1| Bulb-type lectin domain-containing protein [Cynara cardunculus var. scolymus]	PF00069.23,PF00954.18,PF01453.22,PF07714.15
HH_001167-RA	GO:0008810,GO:0030245,GO:0009828,GO:0005576,GO:0010047,GO:1990059	None	gi|976909534|gb|KVH96634.1| Glycoside hydrolase, family 9 [Cynara cardunculus var. scolymus]	PF00759.17
HH_001168-RA	GO:0016021,GO:0030246,GO:0004674,GO:0005516,GO:0005886,GO:0005524	None	gi|1228832133|ref|XP_021974044.1| G-type lectin S-receptor-like serine/threonine-protein kinase RLK1 [Helianthus annuus]	PF00069.23
HH_001169-RA	GO:0006952,GO:0004674,GO:0016021,GO:0030246,GO:0005524	None	gi|976914012|gb|KVI00248.1| Bulb-type lectin domain-containing protein [Cynara cardunculus var. scolymus]	PF00069.23,PF00954.18,PF01453.22
HH_001170-RA	GO:0006952,GO:0004674,GO:0016021,GO:0030246,GO:0005524	None	gi|1191685684|gb|OTG37645.1| putative bulb-type lectin domain-containing protein [Helianthus annuus]	PF00954.18,PF01453.22,PF07714.15
HH_001171-RA	GO:0016779,GO:0000287,GO:0005524	None	gi|1228879218|ref|XP_021994254.1| uncharacterized protein LOC110890919 [Helianthus annuus]	PF02696.12
HH_001172-RA	None	None	gi|976914031|gb|KVI00267.1| hypothetical protein Ccrd_021510 [Cynara cardunculus var. scolymus]	None
HH_001173-RA	GO:0009535,GO:0009941,GO:0009534,GO:0005634,GO:0009507	None	gi|976914002|gb|KVI00238.1| Plastid lipid-associated protein/fibrillin conserved domain-containing protein [Cynara cardunculus var. scolymus]	PF00177.19,PF04755.10
HH_001174-RA	GO:0005737,GO:0020037,GO:0005634,GO:0006979,GO:0042744,GO:0046872,GO:0004601,GO:0005576	K00430	gi|1228830447|ref|XP_021973326.1| peroxidase 59-like [Helianthus annuus]	PF00141.21
HH_001175-RA	GO:0004329,GO:0035999,GO:0005524	K00288	gi|976914006|gb|KVI00242.1| hypothetical protein Ccrd_021507 [Cynara cardunculus var. scolymus]	PF01268.17
HH_001176-RA	GO:0006310,GO:2001022,GO:0006281,GO:0005634,GO:0030915,GO:0000781,GO:0046983,GO:0046872,GO:0004842	K22817	gi|976914004|gb|KVI00240.1| Non-structural maintenance of chromosomes element 1 [Cynara cardunculus var. scolymus]	PF07574.11,PF08746.9
HH_001177-RA	GO:0005737,GO:0005634,GO:0016567,GO:0016740,GO:0006511,GO:0008270,GO:2000785,GO:0007275	K04506	gi|976914003|gb|KVI00239.1| hypothetical protein Ccrd_021504 [Cynara cardunculus var. scolymus]	PF03145.14
HH_001178-RA	GO:0032502,GO:0016787,GO:0009742,GO:0009741,GO:0009570,GO:1901259,GO:0009651,GO:0005739,GO:0019843,GO:0009658,GO:0006355,GO:1904143,GO:0009416,GO:0009646,GO:1902326,GO:0009507,GO:0005525	None	gi|976914010|gb|KVI00246.1| GTP binding domain-containing protein [Cynara cardunculus var. scolymus]	PF01926.21
HH_001179-RA	GO:0009535,GO:0048564,GO:0009561,GO:0031977,GO:0009543,GO:0010027,GO:0046872	None	gi|976914009|gb|KVI00245.1| Heat shock protein DnaJ, cysteine-rich domain-containing protein [Cynara cardunculus var. scolymus]	None
HH_001180-RA	GO:0005737,GO:0018105,GO:0009740,GO:0048586,GO:0040008,GO:0016055,GO:0010476,GO:0004674,GO:0009908,GO:0005634,GO:0005524	None	gi|1098737927|ref|XP_018834605.1| PREDICTED: casein kinase 1-like protein HD16 [Juglans regia]	PF00069.23
HH_001181-RA	GO:0048046	None	gi|976914007|gb|KVI00243.1| Plant disease resistance response protein [Cynara cardunculus var. scolymus]	PF03018.12
HH_001182-RA	GO:0046872,GO:0007049,GO:0004721	K04382	gi|976914021|gb|KVI00257.1| hypothetical protein Ccrd_021498 [Cynara cardunculus var. scolymus]	PF00149.26
HH_001183-RA	GO:0005737,GO:0005634	None	gi|976914020|gb|KVI00256.1| hypothetical protein Ccrd_021495 [Cynara cardunculus var. scolymus]	None
HH_001184-RA	GO:0005975,GO:0005829,GO:0006952,GO:0046658,GO:0005886,GO:0042973,GO:0031225	None	gi|976914018|gb|KVI00254.1| Glycoside hydrolase, catalytic domain-containing protein [Cynara cardunculus var. scolymus]	PF00332.16,PF07983.11
HH_001185-RA	GO:0044212,GO:0051123,GO:0008134,GO:0003713,GO:0035035,GO:0006357,GO:0005669	K03132	gi|976914017|gb|KVI00253.1| TAFII55 protein, conserved region [Cynara cardunculus var. scolymus]	PF04658.11
HH_001186-RA	GO:0005737,GO:0005634	None	gi|976914020|gb|KVI00256.1| hypothetical protein Ccrd_021495 [Cynara cardunculus var. scolymus]	None
HH_001187-RA	GO:0004742,GO:0045150	None	gi|1228879108|ref|XP_021994215.1| uncharacterized protein LOC110890874 isoform X1 [Helianthus annuus]	PF12697.5
HH_001188-RA	GO:0005737,GO:0005634,GO:0006952,GO:0004674,GO:0005886,GO:0005524	None	gi|976914013|gb|KVI00249.1| Concanavalin A-like lectin/glucanase, subgroup [Cynara cardunculus var. scolymus]	PF07714.15
HH_001189-RA	None	None	None	None
HH_001190-RA	None	None	None	None
HH_001191-RA	None	None	None	None
HH_001192-RA	None	None	None	None
HH_001193-RA	None	None	gi|976914015|gb|KVI00251.1| EF-Hand 1, calcium-binding site-containing protein [Cynara cardunculus var. scolymus]	None
HH_001194-RA	None	None	gi|976914015|gb|KVI00251.1| EF-Hand 1, calcium-binding site-containing protein [Cynara cardunculus var. scolymus]	None
HH_001195-RA	None	None	None	None
HH_001196-RA	None	None	None	None
HH_001197-RA	None	None	gi|976914015|gb|KVI00251.1| EF-Hand 1, calcium-binding site-containing protein [Cynara cardunculus var. scolymus]	None
HH_001198-RA	GO:0005737,GO:0007017,GO:0003924,GO:0005200,GO:0005874,GO:0005525	K07374	gi|1228879106|ref|XP_021994214.1| tubulin alpha-3 chain-like [Helianthus annuus]	PF00091.23,PF03953.15
HH_001199-RA	GO:0009941,GO:0009536,GO:0005618,GO:0005310,GO:0016021,GO:0005739,GO:0005774,GO:0005743,GO:0006835,GO:0015367,GO:0035674,GO:0015142,GO:0009506	K15104	gi|1228896908|ref|XP_022001311.1| mitochondrial dicarboxylate/tricarboxylate transporter DTC [Helianthus annuus]	PF00153.25
HH_001200-RA	GO:0005737,GO:0003746	None	gi|976914000|gb|KVI00236.1| Elongation factor P, C-terminal [Cynara cardunculus var. scolymus]	PF08207.10,PF09285.9
HH_001201-RA	GO:0045454,GO:0016021,GO:0005623	None	gi|976913999|gb|KVI00235.1| Thioredoxin domain-containing protein [Cynara cardunculus var. scolymus]	PF00085.18
HH_001202-RA	None	None	gi|976913998|gb|KVI00234.1| Protein of unknown function DUF1639 [Cynara cardunculus var. scolymus]	None
HH_001203-RA	None	None	gi|1228765624|ref|XP_022036855.1| uncharacterized protein LOC110939596 [Helianthus annuus]	None
HH_001204-RA	GO:0006417,GO:0010608,GO:0005634,GO:0005737,GO:0003729	None	gi|1228770506|ref|XP_021980584.1| pumilio homolog 12 [Helianthus annuus]	PF00806.17
HH_001205-RA	None	None	None	None
HH_001206-RA	GO:0005737,GO:0030955,GO:0016301,GO:0000287,GO:0004743,GO:0006096,GO:0005524	K00873	gi|976914053|gb|KVI00287.1| Pyruvate kinase [Cynara cardunculus var. scolymus]	PF00224.19,PF02887.14
HH_001207-RA	GO:0005737,GO:0046872,GO:0061630,GO:0006511	K11982	gi|976914036|gb|KVI00270.1| Zinc finger, RING/FYVE/PHD-type [Cynara cardunculus var. scolymus]	PF13639.4,PF14369.4
HH_001208-RA	None	None	gi|976914035|gb|KVI00269.1| hypothetical protein Ccrd_021478 [Cynara cardunculus var. scolymus]	None
HH_001209-RA	GO:0010070,GO:0017056,GO:0008139,GO:0044613,GO:0044615,GO:0006606,GO:0005739,GO:0009793,GO:0051028,GO:0006405	K14317	gi|976914038|gb|KVI00272.1| Nuclear pore complex protein [Cynara cardunculus var. scolymus]	None
HH_001210-RA	GO:0005737,GO:0005634,GO:0046872,GO:0051213	K10768	gi|976914040|gb|KVI00274.1| Oxoglutarate/iron-dependent dioxygenase [Cynara cardunculus var. scolymus]	None
HH_001211-RA	GO:0005737,GO:2000378,GO:1900425,GO:2000012,GO:0009734,GO:0005739,GO:0030150,GO:0006952,GO:0031348,GO:0002237,GO:0005744,GO:1902009,GO:0005743,GO:1902289	None	gi|976914039|gb|KVI00273.1| Mitochondrial import inner membrane translocase subunit Tim16, partial [Cynara cardunculus var. scolymus]	PF03656.11
HH_001212-RA	GO:0005794,GO:0005829,GO:0005543,GO:0005774,GO:0030276,GO:0005886,GO:0015031,GO:0030136	K12471	gi|976914044|gb|KVI00278.1| ENTH/VHS-like protein, partial [Cynara cardunculus var. scolymus]	PF01417.18
HH_001213-RA	None	None	gi|1191647244|gb|OTF99217.1| putative FMN-binding split barrel [Helianthus annuus]	None
HH_001214-RA	GO:0022857,GO:0016021	K15287	gi|976914042|gb|KVI00276.1| Protein of unknown function DUF914, eukaryotic [Cynara cardunculus var. scolymus]	PF06027.10
HH_001215-RA	GO:0009098,GO:0003852	K01649	gi|1228908113|ref|XP_022005973.1| 2-isopropylmalate synthase A-like [Helianthus annuus]	PF00682.17,PF08502.8
HH_001216-RA	None	None	None	PF00098.21
HH_001217-RA	None	None	None	None
HH_001218-RA	None	None	None	None
HH_001219-RA	GO:0004561,GO:0005773,GO:0009793,GO:0051781,GO:0008152	K01205	gi|1228855148|ref|XP_021984007.1| alpha-N-acetylglucosaminidase-like [Helianthus annuus]	PF05089.10,PF12971.5,PF12972.5
HH_001220-RA	GO:0005737,GO:0070043	K03501	gi|976921679|gb|KVI06352.1| rRNA small subunit methyltransferase G [Cynara cardunculus var. scolymus]	PF02527.13
HH_001221-RA	None	None	None	None
HH_001222-RA	GO:0005737,GO:0016567,GO:0005634,GO:0004842,GO:0070696	None	gi|1228799024|ref|XP_022033916.1| U-box domain-containing protein 38-like [Helianthus annuus]	PF00514.21,PF04564.13
HH_001223-RA	GO:0006284,GO:0016798	K10773	gi|1228855129|ref|XP_021984001.1| putative DNA glycosylase At3g47830 isoform X1 [Helianthus annuus]	PF00730.23
HH_001224-RA	GO:0043565,GO:1902478,GO:0003700,GO:0080142,GO:0005634,GO:0005516	None	gi|1228855127|ref|XP_021983999.1| calmodulin-binding protein 60 A-like [Helianthus annuus]	None
HH_001225-RA	GO:0016567,GO:0000462,GO:0032040,GO:0080008,GO:0005730	K11806	gi|1228809433|ref|XP_022037719.1| DDB1- and CUL4-associated factor 13 [Helianthus annuus]	PF00400.30,PF04158.12,PF08662.9
HH_001226-RA	GO:0043565,GO:1902478,GO:0003700,GO:0080142,GO:0005634,GO:0005516	None	gi|976921635|gb|KVI06314.1| Calmodulin binding protein-like protein [Cynara cardunculus var. scolymus]	PF07887.9
HH_001227-RA	GO:0003700,GO:0043565,GO:0005634,GO:0005516,GO:0080142	None	gi|976921637|gb|KVI06316.1| Calmodulin binding protein-like protein [Cynara cardunculus var. scolymus]	PF07887.9
HH_001228-RA	GO:0009791,GO:0009742,GO:0030308,GO:0009741,GO:0016021,GO:0009738,GO:0048364,GO:0043680,GO:0009506,GO:0009723,GO:0050832,GO:0004674,GO:0009873,GO:0010118,GO:0005886,GO:0004672,GO:0010483,GO:0009788,GO:0046777,GO:0005524	None	gi|976913563|gb|KVH99816.1| cytochrome b5-like heme/steroid binding domain-containing protein [Cynara cardunculus var. scolymus]	PF00069.23,PF07887.9
HH_001229-RA	GO:0042246,GO:0015035,GO:0005739,GO:0009507	None	gi|1228933342|ref|XP_022016578.1| uncharacterized protein At5g50100, mitochondrial [Helianthus annuus]	PF04134.10
HH_001230-RA	GO:0003700,GO:0043565,GO:0005634,GO:0005516,GO:0080142	None	gi|976921637|gb|KVI06316.1| Calmodulin binding protein-like protein [Cynara cardunculus var. scolymus]	PF07887.9
HH_001231-RA	GO:0080156,GO:0043231,GO:0005739,GO:0009451	None	gi|976921641|gb|KVI06319.1| Pentatricopeptide repeat-containing protein [Cynara cardunculus var. scolymus]	PF01535.18,PF13041.4
HH_001232-RA	None	None	gi|976921638|gb|KVI06317.1| Protein of unknown function DUF4228 [Cynara cardunculus var. scolymus]	PF14009.4
HH_001233-RA	GO:0005783,GO:0005618,GO:0016021,GO:0005773,GO:0022857,GO:0009506	None	gi|976921646|gb|KVI06324.1| Xanthine/uracil/vitamin C permease [Cynara cardunculus var. scolymus]	PF00860.18
HH_001234-RA	None	None	None	None
HH_001235-RA	GO:0005737,GO:0007015,GO:0008360,GO:0005938,GO:0043231,GO:0031410,GO:0005634,GO:0005856,GO:0003924,GO:0030865,GO:0019901,GO:0007163,GO:0030036,GO:0005886,GO:0032956,GO:0007266,GO:0042995,GO:0005525	K04392	gi|1228855161|ref|XP_021984012.1| rac-like GTP-binding protein 3 [Helianthus annuus]	PF00071.20
HH_001236-RA	GO:0016021,GO:0005886,GO:0005777,GO:0005524,GO:0004672	None	gi|976921669|gb|KVI06344.1| Leucine-rich repeat-containing protein [Cynara cardunculus var. scolymus]	PF07714.15,PF08263.10
HH_001237-RA	GO:0010495,GO:0005730,GO:0030422,GO:0005634,GO:0005654,GO:0050832,GO:0016458,GO:0003968,GO:0003723,GO:0031380,GO:0070919	K11699	gi|976921670|gb|KVI06345.1| Nucleotide-binding, alpha-beta plait [Cynara cardunculus var. scolymus]	PF00076.20,PF05183.10
HH_001238-RA	None	None	None	None
HH_001239-RA	None	None	gi|1269914514|ref|XP_022768928.1| probable serine/threonine protein kinase IRE4 isoform X2 [Durio zibethinus]	None
HH_001240-RA	None	None	gi|976921671|gb|KVI06346.1| hypothetical protein Ccrd_015305 [Cynara cardunculus var. scolymus]	None
HH_001241-RA	GO:0004029,GO:0043878,GO:0005829,GO:0005739,GO:0005759,GO:0046686,GO:0005524	K00128	gi|1228855232|ref|XP_021984046.1| aldehyde dehydrogenase family 2 member B4, mitochondrial-like [Helianthus annuus]	PF00171.20
HH_001242-RA	GO:0000502,GO:0008541,GO:0043248,GO:0006406,GO:0000724	None	gi|976921666|gb|KVI06342.1| DSS1/SEM1-like protein [Cynara cardunculus var. scolymus]	PF05160.11
HH_001243-RA	GO:0016021,GO:0008643,GO:0051260,GO:0005887,GO:0051119	K15382	gi|1228936790|ref|XP_022017849.1| bidirectional sugar transporter SWEET5-like [Helianthus annuus]	PF03083.14
HH_001244-RA	GO:0016021,GO:0008643,GO:0051260,GO:0005887,GO:0051119	K15382	gi|1228936790|ref|XP_022017849.1| bidirectional sugar transporter SWEET5-like [Helianthus annuus]	PF03083.14
HH_001245-RA	GO:0005737,GO:0006468,GO:0004674,GO:0004712,GO:0004713,GO:0045995,GO:0005886,GO:0010344,GO:0005524	None	gi|1228777463|ref|XP_022013844.1| serine/threonine-protein kinase HT1-like [Helianthus annuus]	PF07714.15
HH_001246-RA	GO:2000030,GO:0071244,GO:0005886,GO:0090333,GO:0004674,GO:0004714,GO:0010119,GO:0004672,GO:0046777,GO:0005524	K12132	gi|1228932737|ref|XP_022016335.1| serine/threonine-protein kinase HT1-like [Helianthus annuus]	PF07714.15
HH_001247-RA	GO:0009860,GO:0031347,GO:0005886	None	gi|976921659|gb|KVI06335.1| Tetratricopeptide-like helical [Cynara cardunculus var. scolymus]	PF13374.4,PF13424.4
HH_001248-RA	GO:0009570,GO:0015976,GO:0004089,GO:0008270	K01673	gi|976921661|gb|KVI06337.1| Carbonic anhydrase [Cynara cardunculus var. scolymus]	PF00484.17
HH_001249-RA	GO:0005737,GO:0015976,GO:0004089,GO:0008270	K01673	gi|976921661|gb|KVI06337.1| Carbonic anhydrase [Cynara cardunculus var. scolymus]	PF00484.17
HH_001250-RA	GO:0009536,GO:0007031,GO:0006625,GO:0016021,GO:0005777,GO:0005739,GO:0005778,GO:0016560,GO:0005886,GO:0005102,GO:0005829,GO:1990429	K13343	gi|1228936046|ref|XP_022017590.1| peroxisomal membrane protein PEX14 [Helianthus annuus]	PF04695.11
HH_001251-RA	GO:0019288,GO:0046872,GO:0070402,GO:0009507,GO:0030604	K00099	gi|9800656|gb|AAD56391.2|AF182287_1 1-deoxy-D-xylulose-5-phosphate reductoisomerase [Artemisia annua]	PF02670.14,PF08436.10,PF13288.4
HH_001252-RA	GO:0016787,GO:0015937,GO:0005829,GO:0046872,GO:0004594,GO:0005634,GO:0005524	K09680	gi|1228855194|ref|XP_021984027.1| pantothenate kinase 2 [Helianthus annuus]	PF00644.18,PF01937.17,PF03630.12,PF12174.6
HH_001253-RA	GO:0005737,GO:0006879,GO:0051539,GO:0005829,GO:0051537,GO:0005623,GO:0016226,GO:0008198,GO:0005739,GO:0005759,GO:0005198	K22068	gi|1228855192|ref|XP_021984026.1| uncharacterized protein LOC110879805 [Helianthus annuus]	PF01592.14
HH_001254-RA	GO:0015301,GO:0080139,GO:0016021,GO:0046713,GO:0048364,GO:0005886,GO:0005452	None	gi|976921650|gb|KVI06327.1| Bicarbonate transporter, C-terminal [Cynara cardunculus var. scolymus]	PF00955.19
HH_001255-RA	GO:2000117,GO:0009739,GO:0050832,GO:0043067,GO:0042742,GO:0043161,GO:0046872,GO:0004842,GO:0005634,GO:0043069	None	gi|976921649|gb|KVI06326.1| Zinc finger, RING-type [Cynara cardunculus var. scolymus]	None
HH_001256-RA	None	None	None	None
HH_001257-RA	None	None	gi|1228932908|ref|XP_022016403.1| uncharacterized protein LOC110915960 isoform X1 [Helianthus annuus]	None
HH_001258-RA	None	None	None	None
HH_001259-RA	None	None	None	None
HH_001260-RA	None	None	gi|976921676|gb|KVI06350.1| hypothetical protein Ccrd_015304 [Cynara cardunculus var. scolymus]	None
HH_001261-RA	GO:0032040,GO:0034457,GO:0005730,GO:0005634,GO:0030686,GO:0005654,GO:0000472,GO:0031167,GO:0000447,GO:0000480,GO:0042802,GO:0005732	K14559	gi|976921680|gb|KVI06353.1| Mpp10 protein [Cynara cardunculus var. scolymus]	PF04006.10
HH_001262-RA	GO:0005737,GO:0004362,GO:0005623,GO:0034599,GO:0015035,GO:0045454,GO:0009055	K03676	gi|976921681|gb|KVI06354.1| Glutaredoxin [Cynara cardunculus var. scolymus]	PF00462.22
HH_001263-RA	None	None	None	None
HH_001264-RA	None	None	gi|976921628|gb|KVI06308.1| hypothetical protein Ccrd_015345 [Cynara cardunculus var. scolymus]	None
HH_001265-RA	GO:0017183,GO:0061685	K17868	gi|976921630|gb|KVI06310.1| WD40 repeat-containing protein, partial [Cynara cardunculus var. scolymus]	PF00400.30
HH_001266-RA	GO:0009941,GO:0031935,GO:0006282,GO:0080188,GO:0006281,GO:0006325,GO:0004519,GO:0005634,GO:1902290,GO:0006952,GO:0003723,GO:0016887,GO:0003677,GO:0009506,GO:0005524,GO:0042803	None	gi|976921629|gb|KVI06309.1| Histidine kinase-like ATPase, ATP-binding domain-containing protein [Cynara cardunculus var. scolymus]	PF13589.4
HH_001267-RA	GO:0048226,GO:0030104,GO:0071555,GO:2000067,GO:0016021,GO:0005886,GO:0009611,GO:2000280,GO:0006833,GO:0045184,GO:0004674,GO:0009793,GO:0055075,GO:0090558,GO:1903224,GO:0090708,GO:0042659,GO:0035987,GO:0051302,GO:0005524	None	gi|976921627|gb|KVI06307.1| hypothetical protein Ccrd_015348 [Cynara cardunculus var. scolymus]	PF00560.31,PF08263.10,PF13855.4
HH_001268-RA	GO:0006325,GO:0040029	None	gi|976921626|gb|KVI06306.1| hypothetical protein Ccrd_015349 [Cynara cardunculus var. scolymus]	PF07001.9
HH_001269-RA	GO:0010584,GO:0016021,GO:0102487,GO:0102486,GO:0102485,GO:0102489,GO:0102488,GO:0102490,GO:0102491,GO:0005524,GO:0009901	None	gi|976921606|gb|KVI06287.1| Nucleoside phosphatase GDA1/CD39 [Cynara cardunculus var. scolymus]	PF01150.15
HH_001270-RA	GO:0005737,GO:0070062,GO:0020037,GO:0010917,GO:0005739,GO:0043312,GO:0035578,GO:0005576,GO:0035794,GO:0010940	None	gi|976921604|gb|KVI06285.1| Regulatory factor, effector, bacterial [Cynara cardunculus var. scolymus]	PF04832.10
HH_001271-RA	None	None	gi|1228932462|ref|XP_022016227.1| uncharacterized protein LOC110915781 [Helianthus annuus]	PF03080.13,PF14365.4
HH_001272-RA	GO:0016706,GO:0045905,GO:0046872,GO:0018126,GO:0005737	None	gi|976921602|gb|KVI06283.1| JmjC domain-containing protein [Cynara cardunculus var. scolymus]	PF13621.4
HH_001273-RA	GO:0004674,GO:0016021,GO:0010082,GO:0005524,GO:0005886	None	gi|976921603|gb|KVI06284.1| hypothetical protein Ccrd_015355 [Cynara cardunculus var. scolymus]	PF00069.23,PF08263.10,PF13855.4
HH_001274-RA	GO:0015031,GO:0009706,GO:0005516,GO:0016491	None	gi|976921600|gb|KVI06281.1| Glucose/ribitol dehydrogenase [Cynara cardunculus var. scolymus]	PF00106.23
HH_001275-RA	None	None	gi|976921601|gb|KVI06282.1| hypothetical protein Ccrd_015357 [Cynara cardunculus var. scolymus]	PF00584.18
HH_001276-RA	GO:0047274,GO:0005975	None	gi|976921608|gb|KVI06289.1| Aldolase-type TIM barrel [Cynara cardunculus var. scolymus]	PF05691.10
HH_001277-RA	None	None	gi|1228932083|ref|XP_022016072.1| uncharacterized protein LOC110915650 [Helianthus annuus]	PF07223.9
HH_001278-RA	GO:0080097,GO:0016846,GO:0016021,GO:0043562,GO:0010087,GO:0010588,GO:0080022,GO:0009684,GO:0048367,GO:0048825,GO:0009793,GO:0048467,GO:0005789,GO:0042742,GO:0009723,GO:0050362,GO:0048527,GO:0009958,GO:0009908,GO:0010078	K16903	gi|976921616|gb|KVI06297.1| hypothetical protein Ccrd_015361 [Cynara cardunculus var. scolymus]	PF04864.11
HH_001279-RA	GO:0052593,GO:0005507,GO:0052596,GO:0052595,GO:0052594,GO:0009308,GO:0008131,GO:0048038	K00276	gi|976921613|gb|KVI06294.1| Copper amine oxidase [Cynara cardunculus var. scolymus]	PF01179.18,PF02727.14,PF02728.14
HH_001280-RA	GO:0022626,GO:0022625,GO:0005829,GO:0005739,GO:0003735,GO:0042788,GO:0006412,GO:0009506	K02900	gi|976921612|gb|KVI06293.1| Ribosomal protein L15, conserved site-containing protein [Cynara cardunculus var. scolymus]	PF00828.17
HH_001281-RA	GO:0000184,GO:0005634,GO:0003724,GO:0006364,GO:0003729,GO:0005524,GO:0003723	K12823	gi|1228865890|ref|XP_021988593.1| DEAD-box ATP-dependent RNA helicase 20-like isoform X1 [Helianthus annuus]	PF00270.27,PF00271.29
HH_001282-RA	GO:0055046,GO:0009555	None	gi|1228865888|ref|XP_021988592.1| plant intracellular Ras-group-related LRR protein 9-like [Helianthus annuus]	PF13855.4
HH_001283-RA	GO:0015297,GO:0009536,GO:0016021,GO:0016020,GO:0009624,GO:0005774,GO:0022857,GO:0042910	K03327	gi|1228865886|ref|XP_021988591.1| protein DETOXIFICATION 16-like [Helianthus annuus]	PF01554.16
HH_001284-RA	GO:0015297,GO:0009536,GO:0016021,GO:0016020,GO:0009624,GO:0005774,GO:0022857,GO:0042910	K03327	gi|1191659231|gb|OTG11201.1| putative multi antimicrobial extrusion protein [Helianthus annuus]	PF01554.16
HH_001285-RA	GO:0031410,GO:0006914,GO:0005776,GO:0050832,GO:0008270,GO:0015031	None	gi|976921618|gb|KVI06299.1| Phox/Bem1p [Cynara cardunculus var. scolymus]	PF00564.22
HH_001286-RA	GO:0031410,GO:0006914,GO:0005776,GO:0050832,GO:0008270,GO:0015031	K17987	gi|976921618|gb|KVI06299.1| Phox/Bem1p [Cynara cardunculus var. scolymus]	PF00564.22,PF00569.15,PF16158.3
HH_001287-RA	GO:0043231,GO:0031425,GO:0009451,GO:0008270,GO:0006397,GO:0009507	None	gi|1228934437|ref|XP_022016995.1| pentatricopeptide repeat-containing protein At1g08070, chloroplastic-like [Helianthus annuus]	PF01535.18,PF13041.4,PF14432.4
HH_001288-RA	GO:0005737,GO:0006468,GO:0004674,GO:0004712,GO:0004713,GO:0045995,GO:0005886,GO:0010344,GO:0005524	None	gi|1228865869|ref|XP_021988585.1| serine/threonine-protein kinase HT1-like isoform X1 [Helianthus annuus]	PF07714.15
HH_001289-RA	GO:0051598,GO:0005694,GO:0007131,GO:0005524,GO:0007129	K22399	gi|976921621|gb|KVI06302.1| AAA+ ATPase domain-containing protein, partial [Cynara cardunculus var. scolymus]	PF00004.27
HH_001290-RA	None	None	gi|1228932410|ref|XP_022016214.1| protein DEHYDRATION-INDUCED 19 homolog 5-like isoform X2 [Helianthus annuus]	PF05605.10
HH_001291-RA	GO:0003746,GO:0006414,GO:0003924,GO:0009507,GO:0005525	K02358	gi|976921619|gb|KVI06300.1| Elongation factor, GTP-binding domain-containing protein [Cynara cardunculus var. scolymus]	PF00009.25,PF03143.15,PF03144.23
HH_001292-RA	GO:0003735,GO:0005840,GO:0009507,GO:0006412,GO:0019843	None	gi|976921620|gb|KVI06301.1| Ribosomal protein L19 [Cynara cardunculus var. scolymus]	PF01245.18
HH_001293-RA	GO:0010167,GO:0015706,GO:0016021,GO:0009611,GO:0042128,GO:0015112,GO:0005886	None	gi|976921594|gb|KVI06277.1| hypothetical protein Ccrd_015383 [Cynara cardunculus var. scolymus]	PF16974.3
HH_001294-RA	GO:0010167,GO:0015706,GO:0016021,GO:0009611,GO:0042128,GO:0015112,GO:0005886	None	gi|976921594|gb|KVI06277.1| hypothetical protein Ccrd_015383 [Cynara cardunculus var. scolymus]	PF16974.3
HH_001295-RA	GO:0016021,GO:0010167,GO:0015706,GO:0005886,GO:0042128	None	gi|976921591|gb|KVI06274.1| Transporter, high affinity nitrate, Nar2 [Cynara cardunculus var. scolymus]	PF16974.3
HH_001296-RA	GO:0010167,GO:0015706,GO:0016021,GO:0009611,GO:0042128,GO:0015112,GO:0005886	None	gi|976921592|gb|KVI06275.1| Transporter, high affinity nitrate, Nar2 [Cynara cardunculus var. scolymus]	PF16974.3
HH_001297-RA	None	None	None	None
HH_001298-RA	GO:0008987,GO:0051539,GO:0016226,GO:0009435,GO:0051176,GO:0009060,GO:0008047,GO:0009507,GO:0046872,GO:0034628,GO:0042803	K03517	gi|976921596|gb|KVI06279.1| Fe-S metabolism associated domain, SufE-like protein [Cynara cardunculus var. scolymus]	PF02445.14,PF02657.13
HH_001299-RA	GO:0004674,GO:0004712,GO:0005524,GO:0006355	None	gi|1228937577|ref|XP_022018155.1| serine/threonine-protein kinase AFC2-like isoform X1 [Helianthus annuus]	PF00069.23
HH_001300-RA	None	None	None	None
HH_001301-RA	None	None	None	None
HH_001302-RA	GO:0004497,GO:0020037,GO:0016021,GO:0016705,GO:0005506,GO:0016114	None	gi|1228933862|ref|XP_022016786.1| cytochrome P450 71A23-like [Helianthus annuus]	PF00067.20
HH_001303-RA	GO:0009507,GO:0003723,GO:0006397	None	gi|976912520|gb|KVH99000.1| Nucleotide-binding, alpha-beta plait [Cynara cardunculus var. scolymus]	PF00076.20
HH_001304-RA	GO:0005737,GO:0009737,GO:0005829,GO:0009845,GO:0009651,GO:0007568,GO:0004719,GO:0030091	None	gi|976921582|gb|KVI06266.1| hypothetical protein Ccrd_015406 [Cynara cardunculus var. scolymus]	PF01135.17
HH_001305-RA	GO:0005737,GO:0009737,GO:0005829,GO:0009845,GO:0009651,GO:0007568,GO:0004719,GO:0030091	None	gi|976921582|gb|KVI06266.1| hypothetical protein Ccrd_015406 [Cynara cardunculus var. scolymus]	PF01135.17
HH_001306-RA	GO:0005737,GO:0004719	None	gi|976921582|gb|KVI06266.1| hypothetical protein Ccrd_015406 [Cynara cardunculus var. scolymus]	PF01135.17
HH_001307-RA	GO:0005737,GO:0009737,GO:0005829,GO:0009845,GO:0009651,GO:0007568,GO:0004719,GO:0030091	None	gi|976921582|gb|KVI06266.1| hypothetical protein Ccrd_015406 [Cynara cardunculus var. scolymus]	PF01135.17
HH_001308-RA	GO:0008474,GO:0055038,GO:0043197,GO:0030054,GO:0098839	K01076	gi|1228855313|ref|XP_021984064.1| protein ABHD17B-like [Helianthus annuus]	PF12146.6
HH_001309-RA	GO:0015031,GO:0000421,GO:0000045	K17890	gi|976921584|gb|KVI06268.1| hypothetical protein Ccrd_015404 [Cynara cardunculus var. scolymus]	PF00400.30,PF08614.9
HH_001310-RA	GO:0042626,GO:0016021,GO:0016887,GO:0005524,GO:0055085	K16299	gi|976921567|gb|KVI06251.1| AAA+ ATPase domain-containing protein [Cynara cardunculus var. scolymus]	PF00005.25,PF00664.21
HH_001311-RA	GO:0051603,GO:0000325,GO:0005783,GO:0009555,GO:0009626,GO:0050832,GO:0004197,GO:0005764,GO:0048658,GO:0010623,GO:0009505,GO:0005615	K16292	gi|1228855317|ref|XP_021984066.1| vignain-like [Helianthus annuus]	PF00112.21,PF08246.10
HH_001312-RA	GO:0008113	K07304	gi|976921580|gb|KVI06264.1| Peptide methionine sulfoxide reductase MsrA [Cynara cardunculus var. scolymus]	PF01625.19
HH_001313-RA	GO:0009553,GO:0009733,GO:0009751,GO:0009555,GO:0006355,GO:0005634,GO:0042542,GO:0004402,GO:0003712,GO:0005737,GO:0016567,GO:0008270,GO:0005516	None	gi|1228855319|ref|XP_021984067.1| BTB/POZ and TAZ domain-containing protein 1-like [Helianthus annuus]	PF00651.29,PF02135.14
HH_001314-RA	GO:0006281,GO:0005634,GO:0003887,GO:0005663,GO:0009360,GO:0006261,GO:0003677,GO:0005524	None	gi|976921568|gb|KVI06252.1| AAA+ ATPase domain-containing protein [Cynara cardunculus var. scolymus]	PF13177.4
HH_001315-RA	GO:0009910,GO:0006493,GO:0016757,GO:0010228	None	gi|976921573|gb|KVI06257.1| hypothetical protein Ccrd_015396 [Cynara cardunculus var. scolymus]	PF13181.4,PF13424.4
HH_001316-RA	GO:0006284,GO:0004528,GO:0005730,GO:0140078,GO:0005634,GO:0003906,GO:0008311,GO:0046872	None	gi|976921575|gb|KVI06259.1| Endonuclease/exonuclease/phosphatase [Cynara cardunculus var. scolymus]	PF03372.21
HH_001317-RA	GO:0005634,GO:0046872,GO:0003677	None	gi|976921570|gb|KVI06254.1| Zinc finger, CCCH-type [Cynara cardunculus var. scolymus]	PF00642.22
HH_001318-RA	GO:0006075,GO:0009556,GO:0009555,GO:0005794,GO:0016021,GO:0000148,GO:0003843,GO:0071555,GO:0008360,GO:0005886,GO:0048589,GO:0009506	K11000	gi|1228855378|ref|XP_021984096.1| callose synthase 10 [Helianthus annuus]	PF02364.13,PF14288.4
HH_001319-RA	GO:0005576,GO:0006631,GO:0008126,GO:0016042	None	gi|976921571|gb|KVI06255.1| hypothetical protein Ccrd_015390 [Cynara cardunculus var. scolymus]	None
HH_001320-RA	GO:0009789,GO:0009737,GO:0061630,GO:0005829,GO:0006511,GO:0009651,GO:0046872,GO:0004842	None	gi|976921554|gb|KVI06238.1| Zinc finger, RING/FYVE/PHD-type [Cynara cardunculus var. scolymus]	PF13639.4
HH_001321-RA	None	None	gi|147789423|emb|CAN66606.1| hypothetical protein VITISV_017553 [Vitis vinifera]	None
HH_001322-RA	GO:0005634,GO:0003677	None	gi|976921536|gb|KVI06221.1| B3 DNA binding domain-containing protein [Cynara cardunculus var. scolymus]	PF02362.19
HH_001323-RA	None	None	gi|734402159|gb|KHN31924.1| Kelch domain-containing protein 4 [Glycine soja]	PF13418.4,PF13422.4,PF13964.4
HH_001324-RA	GO:0043161,GO:0005829,GO:0030163,GO:0005886,GO:0000502,GO:0005634	None	gi|976921540|gb|KVI06225.1| 26S proteasome, regulatory subunit Rpn7 [Cynara cardunculus var. scolymus]	PF01399.25,PF10602.7
HH_001325-RA	GO:0004674,GO:0005576,GO:0005524	K08869	gi|1228855390|ref|XP_021984103.1| uncharacterized aarF domain-containing protein kinase 1-like [Helianthus annuus]	PF03109.14
HH_001326-RA	None	None	gi|976921538|gb|KVI06223.1| hypothetical protein Ccrd_015436 [Cynara cardunculus var. scolymus]	None
HH_001327-RA	GO:0006220,GO:0006228,GO:0006163,GO:0006241,GO:0004550,GO:0005524,GO:0046872,GO:0006183,GO:0009507	K00940	gi|1228932394|ref|XP_022016205.1| nucleoside diphosphate kinase 2, chloroplastic-like [Helianthus annuus]	PF00334.17
HH_001328-RA	GO:0003700,GO:0043565,GO:0005634,GO:0036377,GO:0006355	None	gi|976921534|gb|KVI06219.1| Transcription factor GRAS [Cynara cardunculus var. scolymus]	PF03514.12
HH_001329-RA	GO:0005737,GO:0004365,GO:0051287,GO:0050661,GO:0006006,GO:0006096	K00134	gi|1228855397|ref|XP_021984106.1| glyceraldehyde-3-phosphate dehydrogenase, cytosolic-like [Helianthus annuus]	PF00044.22,PF02800.18
HH_001330-RA	GO:0016021,GO:0043090,GO:0015293,GO:0003333,GO:0009536,GO:0080167,GO:0005886,GO:0015171	None	gi|702497337|ref|XP_010037451.1| PREDICTED: lysine histidine transporter 1 [Eucalyptus grandis]	PF01490.16
HH_001331-RA	None	None	None	None
HH_001332-RA	GO:0005634	None	gi|976921490|gb|KVI06176.1| Bromodomain-containing protein [Cynara cardunculus var. scolymus]	PF00439.23,PF17035.3
HH_001333-RA	GO:0031408,GO:0004321,GO:0005777,GO:0009695,GO:0016874,GO:0005524	K01904	gi|976921488|gb|KVI06174.1| AMP-binding, conserved site-containing protein [Cynara cardunculus var. scolymus]	PF00501.26,PF13193.4
HH_001334-RA	GO:0009536,GO:0006850,GO:0005739,GO:0005774,GO:0031305,GO:0050833,GO:0010119,GO:0005886	K22138	gi|1228934903|ref|XP_022017164.1| mitochondrial pyruvate carrier 1-like isoform X1 [Helianthus annuus]	PF03650.11
HH_001335-RA	GO:0006004,GO:0005737,GO:0016021,GO:0016757	None	gi|976921486|gb|KVI06172.1| GDP-fucose protein O-fucosyltransferase, partial [Cynara cardunculus var. scolymus]	PF10250.7
HH_001336-RA	GO:0005737,GO:0005654,GO:0032040,GO:0031428,GO:0070761,GO:0005730,GO:0016020,GO:0045296,GO:0001650,GO:0006364,GO:1990226,GO:0030515,GO:0005732,GO:0003723	K14564	gi|976921483|gb|KVI06169.1| NOP5, N-terminal [Cynara cardunculus var. scolymus]	PF01798.16,PF08156.11
HH_001337-RA	GO:0016021,GO:0004672,GO:0005524,GO:0005886,GO:0046777,GO:0009506	None	gi|976921484|gb|KVI06170.1| Concanavalin A-like lectin/glucanase, subgroup [Cynara cardunculus var. scolymus]	PF00560.31,PF07714.15,PF13855.4
HH_001338-RA	GO:0016021,GO:0047793	K08246	gi|1228855440|ref|XP_021984128.1| cycloeucalenol cycloisomerase [Helianthus annuus]	None
HH_001339-RA	GO:0060178,GO:0007030,GO:0017119,GO:0005773,GO:0031410,GO:0006891,GO:0000139,GO:0015031,GO:0042803	K20289	gi|976921499|gb|KVI06185.1| hypothetical protein Ccrd_015452 [Cynara cardunculus var. scolymus]	PF06148.9,PF12022.6
HH_001340-RA	None	None	None	None
HH_001341-RA	None	None	gi|1228934393|ref|XP_022016976.1| sentrin-specific protease 1 isoform X3 [Helianthus annuus]	PF02902.17
HH_001342-RA	GO:0003746,GO:0005853	K03232	gi|976921501|gb|KVI06187.1| hypothetical protein Ccrd_015454 [Cynara cardunculus var. scolymus]	PF00736.17
HH_001343-RA	GO:0016607,GO:0097167,GO:0005634,GO:2000306,GO:0006397,GO:0008380,GO:0005681,GO:0009640	K09131	gi|976921500|gb|KVI06186.1| Protein of unknown function DUF167 [Cynara cardunculus var. scolymus]	PF02594.14
HH_001344-RA	GO:0022626,GO:0005730,GO:0005773,GO:0022625,GO:0005739,GO:0003735,GO:0002181,GO:0042788,GO:0009506	K02880	gi|1228855446|ref|XP_021984131.1| 60S ribosomal protein L17-2-like [Helianthus annuus]	PF00237.17
HH_001345-RA	None	None	gi|1228855448|ref|XP_021984132.1| uncharacterized protein LOC110879902 [Helianthus annuus]	PF02037.25,PF10172.7
HH_001346-RA	GO:0006633,GO:0042128,GO:0005975,GO:0005524,GO:0019887	None	gi|1228855452|ref|XP_021984134.1| SNF1-related protein kinase regulatory subunit gamma-1-like [Helianthus annuus]	PF00571.26
HH_001347-RA	None	None	None	None
HH_001348-RA	None	None	gi|976921494|gb|KVI06180.1| HCaRG [Cynara cardunculus var. scolymus]	None
HH_001349-RA	GO:0046872,GO:0003993,GO:0005576	None	gi|976921524|gb|KVI06210.1| Iron/zinc purple acid phosphatase-like C-terminal domain-containing protein [Cynara cardunculus var. scolymus]	PF00149.26,PF14008.4,PF16656.3
HH_001350-RA	GO:0043231,GO:0009507,GO:0008270,GO:0009451	None	gi|976921524|gb|KVI06210.1| Iron/zinc purple acid phosphatase-like C-terminal domain-containing protein [Cynara cardunculus var. scolymus]	PF01535.18,PF13041.4,PF14432.4
HH_001351-RA	GO:0005737,GO:0005846,GO:0005643,GO:0000339,GO:0006606,GO:0061015,GO:0061608	K13151	gi|976921525|gb|KVI06211.1| hypothetical protein Ccrd_015461 [Cynara cardunculus var. scolymus]	None
HH_001352-RA	GO:0046872,GO:0003993,GO:0005576	K22390	gi|976921526|gb|KVI06212.1| Iron/zinc purple acid phosphatase-like C-terminal domain-containing protein [Cynara cardunculus var. scolymus]	PF00149.26,PF14008.4,PF16656.3
HH_001353-RA	GO:0046872,GO:0003993,GO:0005576	K22390	gi|976921526|gb|KVI06212.1| Iron/zinc purple acid phosphatase-like C-terminal domain-containing protein [Cynara cardunculus var. scolymus]	PF00149.26,PF14008.4,PF16656.3
HH_001354-RA	GO:0046872,GO:0003993,GO:0005576	K22390	gi|1228934214|ref|XP_022016904.1| probable inactive purple acid phosphatase 27 [Helianthus annuus]	PF00149.26,PF14008.4,PF16656.3
HH_001355-RA	GO:0016567,GO:0005634	None	gi|976921522|gb|KVI06208.1| F-box domain, cyclin-like protein [Cynara cardunculus var. scolymus]	PF01753.16
HH_001356-RA	None	None	None	None
HH_001357-RA	None	None	gi|1191647351|gb|OTF99324.1| putative ulp1 protease family, C-terminal catalytic domain-containing protein [Helianthus annuus]	PF02902.17
HH_001358-RA	GO:0006777,GO:0016829,GO:0030151,GO:0008265,GO:0030170,GO:0102867	None	gi|976921510|gb|KVI06196.1| hypothetical protein Ccrd_015470 [Cynara cardunculus var. scolymus]	None
HH_001359-RA	GO:0050660,GO:0000287,GO:0009635,GO:0030976,GO:0009099,GO:0009097,GO:0003984,GO:0009507	K01652	gi|976921509|gb|KVI06195.1| Acetolactate synthase, large subunit, biosynthetic [Cynara cardunculus var. scolymus]	PF00205.20,PF02775.19,PF02776.16
HH_001360-RA	None	None	gi|976912525|gb|KVH99005.1| hypothetical protein Ccrd_022774, partial [Cynara cardunculus var. scolymus]	PF06624.10
HH_001361-RA	GO:0009651,GO:0010197,GO:0000741,GO:0016021,GO:0005739	None	gi|1228855490|ref|XP_021984154.1| protein NUCLEAR FUSION DEFECTIVE 4-like [Helianthus annuus]	PF06813.11
HH_001362-RA	GO:0016592	None	gi|976921492|gb|KVI06178.1| hypothetical protein Ccrd_015478 [Cynara cardunculus var. scolymus]	None
HH_001363-RA	GO:0003735,GO:0009507,GO:0015934,GO:0006412,GO:0019843	None	gi|219686678|dbj|BAH08830.1| ribosomal protein L14, partial (chloroplast) [Stevia lehmannii]	PF00238.17
HH_001364-RA	GO:0009395,GO:0005576,GO:0016788	K01114	gi|1228855496|ref|XP_021984157.1| non-specific phospholipase C6-like [Helianthus annuus]	PF04185.12
HH_001365-RA	GO:0016021,GO:0009536	None	gi|976921514|gb|KVI06200.1| Cystathionine beta-synthase, core [Cynara cardunculus var. scolymus]	PF00564.22,PF00571.26
HH_001366-RA	GO:0003700,GO:0005634,GO:0009738,GO:0003676,GO:0009788,GO:0046872,GO:0009640	None	gi|976921512|gb|KVI06198.1| Zinc finger, C2H2 [Cynara cardunculus var. scolymus]	PF13912.4
HH_001367-RA	GO:0003700,GO:0046983,GO:0005634,GO:0003677	None	gi|1228855516|ref|XP_021984168.1| truncated transcription factor CAULIFLOWER D-like isoform X3 [Helianthus annuus]	PF01486.15
HH_001368-RA	GO:0045271,GO:0009737,GO:0005774,GO:0005829,GO:0005739,GO:0031966,GO:0009853,GO:0005747,GO:0010228,GO:0009651,GO:0046872	K01726	gi|976921518|gb|KVI06204.1| Trimeric LpxA-like protein [Cynara cardunculus var. scolymus]	None
HH_001369-RA	GO:0005737,GO:0019948,GO:0005634,GO:0031510,GO:0032446,GO:0016925	K10684	gi|976921519|gb|KVI06205.1| Molybdenum cofactor biosynthesis, MoeB, partial [Cynara cardunculus var. scolymus]	PF00899.19
HH_001370-RA	GO:0052691,GO:0009832,GO:0005794,GO:0005829,GO:0071555,GO:0033356,GO:0016866	K13379	gi|976921516|gb|KVI06202.1| Reversibly glycosylated polypeptide family [Cynara cardunculus var. scolymus]	PF03214.11
HH_001371-RA	GO:0030001,GO:0046916,GO:0005623,GO:0046914,GO:0005886	None	gi|1228842368|ref|XP_021978521.1| heavy metal-associated isoprenylated plant protein 7-like [Helianthus annuus]	PF00403.24
HH_001372-RA	GO:0009409,GO:0009737,GO:0016021,GO:0042538,GO:0009414	K17279	gi|976921480|gb|KVI06167.1| TB2/DP1/HVA22-related protein, partial [Cynara cardunculus var. scolymus]	PF03134.17
HH_001373-RA	GO:0016021,GO:0005811,GO:0006694,GO:0070524	K22418	gi|976921479|gb|KVI06166.1| Glucose/ribitol dehydrogenase [Cynara cardunculus var. scolymus]	PF00106.23
HH_001374-RA	GO:0016021,GO:0005811,GO:0006694,GO:0070524	None	gi|778664825|ref|XP_011660361.1| PREDICTED: 11-beta-hydroxysteroid dehydrogenase 1B-like [Cucumis sativus]	PF00106.23
HH_001375-RA	GO:0016021,GO:0006694,GO:0016491	None	gi|976921459|gb|KVI06147.1| Glucose/ribitol dehydrogenase [Cynara cardunculus var. scolymus]	None
HH_001376-RA	GO:0016021,GO:0006694,GO:0016491	None	gi|976921459|gb|KVI06147.1| Glucose/ribitol dehydrogenase [Cynara cardunculus var. scolymus]	PF00106.23
HH_001377-RA	GO:0016604,GO:0000724,GO:0000712,GO:0031422,GO:0000166,GO:0005654	K10990	gi|976921456|gb|KVI06144.1| protein of unknown function DUF1767 [Cynara cardunculus var. scolymus]	PF08585.10,PF16099.3
HH_001378-RA	GO:0016514,GO:0007275,GO:0006338,GO:0003677	K11649	gi|976921458|gb|KVI06146.1| hypothetical protein Ccrd_015496 [Cynara cardunculus var. scolymus]	PF00249.29,PF04433.15,PF16495.3
HH_001379-RA	GO:0042393,GO:0006325,GO:0005634,GO:0003677,GO:0006366,GO:0005654,GO:0019079,GO:0006357,GO:0003723,GO:2000779,GO:2001032,GO:0045815,GO:0043292,GO:0007165	None	gi|976921457|gb|KVI06145.1| DEK, C-terminal [Cynara cardunculus var. scolymus]	PF08766.9
HH_001380-RA	GO:0052325,GO:0010345,GO:0050734,GO:0102406	K15400	gi|976921461|gb|KVI06149.1| Chloramphenicol acetyltransferase-like domain-containing protein [Cynara cardunculus var. scolymus]	PF02458.13
HH_001381-RA	None	None	None	None
HH_001382-RA	GO:0001709,GO:0048653	None	gi|976921466|gb|KVI06154.1| hypothetical protein Ccrd_015500 [Cynara cardunculus var. scolymus]	None
HH_001383-RA	GO:0015770,GO:0051119,GO:0008515,GO:0016021,GO:0008643,GO:0005887	K15382	gi|976921464|gb|KVI06152.1| SWEET sugar transporter [Cynara cardunculus var. scolymus]	PF03083.14
HH_001384-RA	GO:0015770,GO:0051119,GO:0008515,GO:0016021,GO:0051260,GO:0008643,GO:0009793,GO:0005887,GO:0005886,GO:0010431	K15382	gi|976921475|gb|KVI06163.1| SWEET sugar transporter [Cynara cardunculus var. scolymus]	PF03083.14
HH_001385-RA	GO:0015770,GO:0051119,GO:0008515,GO:0016021,GO:0008643,GO:0005887	K15382	gi|976921470|gb|KVI06158.1| SWEET sugar transporter [Cynara cardunculus var. scolymus]	PF03083.14
HH_001386-RA	GO:0008515,GO:0005887,GO:0051119	K15382	gi|976921471|gb|KVI06159.1| SWEET sugar transporter [Cynara cardunculus var. scolymus]	PF03083.14
HH_001387-RA	None	None	None	None
HH_001388-RA	GO:0018230,GO:0005794,GO:0005783,GO:0005829,GO:0006612,GO:0005886,GO:0019706,GO:0016021	K16675	gi|976921472|gb|KVI06160.1| Zinc finger, DHHC-type, palmitoyltransferase [Cynara cardunculus var. scolymus]	PF01529.18
HH_001389-RA	GO:0009536,GO:0005829,GO:0005739,GO:0005758,GO:0046872,GO:0072321	K17780	gi|1228855612|ref|XP_021984205.1| mitochondrial import inner membrane translocase subunit TIM8 [Helianthus annuus]	PF02953.13
HH_001390-RA	GO:0006468,GO:0000307,GO:0070816,GO:0000790,GO:0005886,GO:0004693,GO:0008353,GO:0032968,GO:0005634,GO:0005524	None	gi|1228855601|ref|XP_021984200.1| probable serine/threonine-protein kinase At1g54610 [Helianthus annuus]	PF00069.23
HH_001391-RA	GO:0043161,GO:0005634,GO:0061631,GO:0005524,GO:0000209	K04649	gi|976921452|gb|KVI06141.1| UBA-like protein [Cynara cardunculus var. scolymus]	PF00179.24,PF00627.29
HH_001392-RA	None	None	gi|976921453|gb|KVI06142.1| protein of unknown function DUF4210 [Cynara cardunculus var. scolymus]	PF13889.4,PF13915.4
HH_001393-RA	GO:0016021,GO:0051539,GO:0005886	None	gi|976921450|gb|KVI06139.1| Uncharacterized protein family UPF0497, trans-membrane plant [Cynara cardunculus var. scolymus]	PF04535.10
HH_001394-RA	GO:0009826,GO:0000325,GO:0005794,GO:0005773,GO:0005774,GO:0005576,GO:0000221,GO:0046961,GO:0005886,GO:0008553,GO:0009507	K02148	gi|976921449|gb|KVI06138.1| ATPase, V1 complex, subunit C [Cynara cardunculus var. scolymus]	PF03223.13
HH_001395-RA	GO:0003700,GO:0046983,GO:0005634,GO:0009739,GO:0003677	None	gi|976921448|gb|KVI06137.1| Myc-type, basic helix-loop-helix (bHLH) domain-containing protein, partial [Cynara cardunculus var. scolymus]	PF00010.24
HH_001396-RA	GO:0006378,GO:0004652,GO:0005524,GO:0003723	None	gi|1228855667|ref|XP_021984231.1| uncharacterized protein LOC110879984 [Helianthus annuus]	PF01743.18,PF12627.5
HH_001397-RA	GO:0005618,GO:0035435,GO:0005315,GO:0005739,GO:0005774,GO:0031305,GO:0009651	K15102	gi|1228855669|ref|XP_021984232.1| mitochondrial phosphate carrier protein 3, mitochondrial-like [Helianthus annuus]	PF00153.25
HH_001398-RA	GO:0006633,GO:0031177,GO:0009507	None	gi|976921432|gb|KVI06122.1| Acyl carrier protein (ACP), partial [Cynara cardunculus var. scolymus]	PF00550.23
HH_001399-RA	GO:0051603,GO:0005773,GO:0004185,GO:0005576,GO:0009505,GO:0009506	K16297	gi|1228932255|ref|XP_022016149.1| serine carboxypeptidase-like 45 [Helianthus annuus]	PF00450.20
HH_001400-RA	GO:0005737,GO:0009738,GO:0009737,GO:0008138,GO:0004725,GO:0016301,GO:0004721,GO:0010468,GO:0010119,GO:0043622	K14165	gi|976921434|gb|KVI06124.1| Actin-fragmin kinase, catalytic domain-containing protein [Cynara cardunculus var. scolymus]	PF00782.18,PF09192.8
HH_001401-RA	GO:0019538,GO:0005524,GO:0009507	K03696	gi|676403099|gb|AIM41269.1| chloroplast ATP-dependent Clp protease chaperone protein [Nicotiana benthamiana]	PF00004.27,PF02151.17,PF07724.12,PF10431.7
HH_001402-RA	None	None	None	None
HH_001403-RA	GO:0007010,GO:0048768,GO:0005096,GO:0030139,GO:0035618,GO:0005886,GO:0046872,GO:0005768	None	gi|976921430|gb|KVI06120.1| Ankyrin repeat-containing protein [Cynara cardunculus var. scolymus]	PF00169.27,PF01412.16,PF13637.4,PF16746.3
HH_001404-RA	GO:0005786,GO:0030942,GO:0005783,GO:0005730,GO:0005047,GO:0042493,GO:0006614,GO:0005840,GO:0008312,GO:0019904,GO:0048500,GO:0005925,GO:0005829,GO:0003723	K03107	gi|976921431|gb|KVI06121.1| Signal recognition particle subunit SRP68 [Cynara cardunculus var. scolymus]	PF16969.3
HH_001405-RA	GO:0048046,GO:0099503,GO:0005618,GO:0030246,GO:0005774,GO:0006013,GO:0005773,GO:0006517,GO:0046872,GO:0004559	K01191	gi|1228855647|ref|XP_021984222.1| probable alpha-mannosidase At5g13980 [Helianthus annuus]	PF01074.20,PF07748.11,PF09261.9
HH_001406-RA	GO:0031969,GO:0009941,GO:0046406,GO:0015995,GO:0009534,GO:0005829,GO:0009535,GO:0032259,GO:0009507	K03428	gi|976921421|gb|KVI06111.1| Magnesium-protoporphyrin IX methyltransferase [Cynara cardunculus var. scolymus]	PF07109.9
HH_001407-RA	GO:0044212,GO:0003700,GO:0005634,GO:0050832,GO:0009873,GO:0007275	None	gi|1228936427|ref|XP_022017737.1| ethylene-responsive transcription factor ERF114-like [Helianthus annuus]	PF00847.18
HH_001408-RA	GO:0060548,GO:0005544,GO:0071277,GO:0006952,GO:0005886,GO:0009506	None	gi|1228855636|ref|XP_021984217.1| protein BONZAI 1-like isoform X1 [Helianthus annuus]	PF00168.28,PF07002.14
HH_001409-RA	GO:0010216,GO:0005720,GO:0042393,GO:0010428,GO:0008327,GO:0004842,GO:0005634,GO:0032776,GO:0090309,GO:0010429,GO:0010385,GO:0031508,GO:0046872,GO:0016567,GO:0003682,GO:0061630,GO:0010424,GO:0051301,GO:0010369	None	gi|1098844794|ref|XP_018829187.1| PREDICTED: E3 ubiquitin-protein ligase ORTHRUS 2-like isoform X1 [Juglans regia]	None
HH_001410-RA	GO:0010216,GO:0005720,GO:0042393,GO:0010428,GO:0008327,GO:0004842,GO:0005634,GO:0032776,GO:0090309,GO:0010429,GO:0010385,GO:0031508,GO:0046872,GO:0016567,GO:0003682,GO:0061630,GO:0010424,GO:0051301,GO:0010369	None	gi|297837707|ref|XP_002886735.1| E3 ubiquitin-protein ligase ORTHRUS 2 [Arabidopsis lyrata subsp. lyrata]	PF02182.15,PF13920.4
HH_001411-RA	GO:0006355,GO:0005634,GO:0007275,GO:0003677	None	gi|976921422|gb|KVI06112.1| Actin-binding FH2 [Cynara cardunculus var. scolymus]	PF01698.14
HH_001412-RA	GO:0008526	None	gi|976921423|gb|KVI06113.1| CRAL-TRIO domain-containing protein [Cynara cardunculus var. scolymus]	PF00650.18,PF03765.13
HH_001413-RA	GO:0005794,GO:0005797,GO:0042546,GO:0009834,GO:0006486,GO:0080116,GO:0016021,GO:0005802,GO:0000139,GO:0071555,GO:0047517,GO:0045492,GO:0010417,GO:0005768	K20870	gi|1228931233|ref|XP_022015729.1| probable beta-1,4-xylosyltransferase IRX10L [Helianthus annuus]	PF03016.13
HH_001414-RA	GO:0005506,GO:0009055	None	gi|976921427|gb|KVI06117.1| Rubredoxin domain-containing protein [Cynara cardunculus var. scolymus]	None
HH_001415-RA	GO:0006952,GO:0005737,GO:0016020,GO:0047501,GO:0055114	None	gi|976921444|gb|KVI06134.1| Glucose/ribitol dehydrogenase [Cynara cardunculus var. scolymus]	PF00106.23
HH_001416-RA	None	None	gi|976921443|gb|KVI06133.1| Stress up-regulated Nod 19 [Cynara cardunculus var. scolymus]	PF07712.10
HH_001417-RA	GO:0005347,GO:0016021,GO:0015085,GO:0015866,GO:0015867,GO:0015217,GO:0070588,GO:0080121,GO:0005739,GO:0080122,GO:0005743,GO:0015114,GO:0005509,GO:0035435	K14684	gi|976921442|gb|KVI06132.1| Calcium-binding EF-hand [Cynara cardunculus var. scolymus]	PF00153.25,PF13202.4,PF13499.4
HH_001418-RA	None	None	None	None
HH_001419-RA	GO:0043231,GO:0009451	None	gi|976921441|gb|KVI06131.1| Pentatricopeptide repeat-containing protein [Cynara cardunculus var. scolymus]	PF01535.18
HH_001420-RA	None	None	gi|976921439|gb|KVI06129.1| hypothetical protein Ccrd_015545 [Cynara cardunculus var. scolymus]	None
HH_001421-RA	GO:0006457,GO:0005783,GO:0030968,GO:0005773,GO:0016021,GO:0030246,GO:0051082,GO:0005789,GO:0005739,GO:0005509,GO:0005886,GO:0005774,GO:0009505,GO:0009506,GO:0009507	None	gi|976921438|gb|KVI06128.1| hypothetical protein Ccrd_015546 [Cynara cardunculus var. scolymus]	PF00262.16
HH_001422-RA	GO:0005783,GO:0034605,GO:0009651,GO:0005737,GO:0003729,GO:0010372,GO:0005618,GO:0005634,GO:0005635,GO:0046686,GO:0006401,GO:0048471,GO:0031047,GO:0005886,GO:0006402,GO:0010494,GO:0004518,GO:0005829,GO:0000932,GO:0003723,GO:0016442,GO:0006397	K15979	gi|976921437|gb|KVI06127.1| RNA-induced silencing complex, nuclease component Tudor-SN [Cynara cardunculus var. scolymus]	PF00565.15,PF00567.22
HH_001423-RA	None	None	None	None
HH_001424-RA	None	None	None	None
HH_001425-RA	GO:0090406,GO:0000823,GO:0047326,GO:0009555,GO:0010264,GO:0005634,GO:0006355,GO:0009749,GO:0019900,GO:0009793,GO:0010183,GO:0051765,GO:0000824,GO:0051766,GO:0052725,GO:0005524,GO:0102732	K00915	gi|976921446|gb|KVI06136.1| Inositol polyphosphate kinase [Cynara cardunculus var. scolymus]	PF03770.14
HH_001426-RA	GO:0009941,GO:0009536,GO:0019538,GO:0009570,GO:0065003,GO:0016887,GO:0005524,GO:0009507	None	gi|976921428|gb|KVI06118.1| AAA+ ATPase domain-containing protein [Cynara cardunculus var. scolymus]	PF07724.12,PF10431.7
HH_001427-RA	GO:0009535,GO:0009941,GO:0009744,GO:0009570,GO:0005634,GO:0009416,GO:0009409,GO:0010319,GO:0009507	None	gi|976921429|gb|KVI06119.1| hypothetical protein Ccrd_015551 [Cynara cardunculus var. scolymus]	None
HH_001428-RA	None	None	None	None
HH_001429-RA	GO:0009698,GO:0016207,GO:0005524	K01904	gi|976921414|gb|KVI06105.1| AMP-binding, conserved site-containing protein [Cynara cardunculus var. scolymus]	PF00501.26,PF13193.4
HH_001430-RA	GO:0005737,GO:0070628,GO:0043161,GO:0005829,GO:0006289,GO:0005654,GO:0043130,GO:0031593,GO:0005634,GO:0003684	K10839	gi|976921408|gb|KVI06100.1| Heat shock chaperonin-binding [Cynara cardunculus var. scolymus]	PF00240.21,PF00627.29,PF09280.9
HH_001431-RA	None	None	gi|976921409|gb|KVI06101.1| hypothetical protein Ccrd_015570 [Cynara cardunculus var. scolymus]	None
HH_001432-RA	None	None	gi|1228855727|ref|XP_021984252.1| tubby-like protein 8 [Helianthus annuus]	PF01167.16
HH_001433-RA	GO:0009737,GO:1901959,GO:0003700,GO:0040008,GO:0003677,GO:0010187,GO:0009414,GO:0009873,GO:0009651,GO:0005634,GO:0000981,GO:0045723	K09285	gi|1228933875|ref|XP_022016792.1| AP2-like ethylene-responsive transcription factor At1g16060 [Helianthus annuus]	PF00847.18
HH_001434-RA	GO:0016021	None	gi|976921403|gb|KVI06095.1| Biopterin transport-related protein BT1 [Cynara cardunculus var. scolymus]	PF03092.14
HH_001435-RA	None	None	gi|976921404|gb|KVI06096.1| hypothetical protein Ccrd_015566, partial [Cynara cardunculus var. scolymus]	None
HH_001436-RA	GO:0005634,GO:0009908,GO:0009909	None	gi|976921401|gb|KVI06093.1| hypothetical protein Ccrd_015565 [Cynara cardunculus var. scolymus]	None
HH_001437-RA	None	K05287	gi|976921402|gb|KVI06094.1| GPI biosynthesis protein Pig-F [Cynara cardunculus var. scolymus]	PF06699.9
HH_001438-RA	None	None	gi|976921400|gb|KVI06092.1| hypothetical protein Ccrd_015562 [Cynara cardunculus var. scolymus]	None
HH_001439-RA	GO:0047172	K13065	gi|73671233|gb|AAZ80046.1| hydroxycinnamoyl-CoA:quinate hydroxycinnamoyltransferase [Cynara cardunculus]	PF02458.13
HH_001440-RA	GO:0009570,GO:0005634,GO:0009416,GO:0009507	None	gi|976921398|gb|KVI06090.1| DnaJ domain-containing protein [Cynara cardunculus var. scolymus]	PF00226.29
HH_001441-RA	GO:0015693,GO:0016021,GO:0015095,GO:0005886	None	gi|976921407|gb|KVI06099.1| Magnesium transporter MRS2/LPE10 [Cynara cardunculus var. scolymus]	PF01544.16
HH_001442-RA	GO:0005739	None	gi|976921406|gb|KVI06098.1| Pentatricopeptide repeat-containing protein [Cynara cardunculus var. scolymus]	PF01535.18,PF13041.4
HH_001443-RA	GO:0016747,GO:0008080	None	gi|976921405|gb|KVI06097.1| hypothetical protein Ccrd_015557, partial [Cynara cardunculus var. scolymus]	PF00583.23
HH_001444-RA	GO:0043565,GO:0009751,GO:0010200,GO:0044212,GO:0003700,GO:0005634,GO:0009611,GO:0050832,GO:0045892,GO:0042742,GO:0002237,GO:0031347	None	gi|976921383|gb|KVI06076.1| DNA-binding WRKY [Cynara cardunculus var. scolymus]	PF03106.13
HH_001445-RA	GO:0050832,GO:0004674,GO:0007165,GO:0005524	None	gi|976921382|gb|KVI06075.1| Calcium/calmodulin-dependent/calcium-dependent protein kinase [Cynara cardunculus var. scolymus]	PF00069.23,PF03822.12
HH_001446-RA	None	None	None	None
HH_001447-RA	GO:0015086,GO:0016021,GO:0070574,GO:0055072,GO:0012505,GO:0005384	None	gi|976921379|gb|KVI06072.1| Natural resistance-associated macrophage protein [Cynara cardunculus var. scolymus]	PF01566.16
HH_001448-RA	GO:0050662,GO:0009809,GO:0016616,GO:0005829,GO:0016621,GO:0009409,GO:0007623,GO:0016491	K09753	gi|1228938570|ref|XP_022018541.1| cinnamoyl-CoA reductase 1-like [Helianthus annuus]	PF01370.19
HH_001449-RA	GO:0007064,GO:0005634,GO:0008285,GO:0051301,GO:0003677	None	gi|976921377|gb|KVI06070.1| Armadillo-type fold [Cynara cardunculus var. scolymus]	None
HH_001450-RA	None	None	None	None
HH_001451-RA	GO:0003735,GO:0006412,GO:0005840	K02951	gi|976921378|gb|KVI06071.1| Ribosomal protein L7Ae/L30e/S12e/Gadd45 [Cynara cardunculus var. scolymus]	PF01248.24
HH_001452-RA	GO:0005730,GO:0005829,GO:0022625,GO:0003735,GO:0000463,GO:0003723	K02937	gi|1191638436|gb|OTF90438.1| putative ribosomal protein L30/L7 family protein [Helianthus annuus]	PF00327.18,PF08079.10
HH_001453-RA	None	None	None	None
HH_001454-RA	GO:0005634,GO:0004535,GO:0000932,GO:0030015,GO:0003723,GO:0017148,GO:0046872,GO:0043928	K12581	gi|976921368|gb|KVI06061.1| hypothetical protein Ccrd_015581, partial [Cynara cardunculus var. scolymus]	PF04857.18
HH_001455-RA	GO:0046323,GO:0005887,GO:0005366,GO:0005886	K08150	gi|1228788951|ref|XP_022029297.1| inositol transporter 4-like [Helianthus annuus]	PF00083.22
HH_001456-RA	GO:0008233	None	gi|976921371|gb|KVI06064.1| protein of unknown function DUF862, eukaryotic [Cynara cardunculus var. scolymus]	PF05903.12
HH_001457-RA	GO:0031624,GO:0045116,GO:0097602,GO:0051443,GO:0005634,GO:0032182,GO:0000151	None	gi|976921370|gb|KVI06063.1| Defective-in-cullin neddylation protein, partial [Cynara cardunculus var. scolymus]	PF03556.13
HH_001458-RA	GO:0003700,GO:0005634,GO:0009873,GO:0003677	None	gi|976921375|gb|KVI06068.1| AP2/ERF domain-containing protein [Cynara cardunculus var. scolymus]	None
HH_001459-RA	GO:0046872,GO:1902600,GO:0016021,GO:0005623,GO:0005774,GO:0120029,GO:0005739,GO:0005886,GO:0051453,GO:0008553,GO:0005524	K01535	gi|1228934323|ref|XP_022016948.1| ATPase 9, plasma membrane-type-like [Helianthus annuus]	PF00122.18,PF00690.24,PF00702.24
HH_001460-RA	GO:0010216,GO:0051214,GO:0090501,GO:0009944,GO:0010492,GO:0004525,GO:0030422,GO:0005634,GO:0016442,GO:0010050,GO:0004386,GO:0010599,GO:0005737,GO:0003723,GO:0006353,GO:0048608,GO:0010267,GO:0046872,GO:0005524	None	gi|976921384|gb|KVI06077.1| Double-stranded RNA-binding [Cynara cardunculus var. scolymus]	PF14709.5
HH_001461-RA	GO:0004675,GO:0006468,GO:0016021,GO:0005524,GO:0005886	None	gi|1228924758|ref|XP_022012568.1| probable receptor-like protein kinase At1g80640 [Helianthus annuus]	PF07714.15
HH_001462-RA	None	None	gi|1228855858|ref|XP_021984304.1| uncharacterized protein LOC110880056 [Helianthus annuus]	None
HH_001463-RA	None	None	None	PF03469.12
HH_001464-RA	GO:0016021	None	gi|976921392|gb|KVI06085.1| Protein of unknown function DUF247, plant [Cynara cardunculus var. scolymus]	PF03140.13
HH_001465-RA	GO:0009651,GO:0010197,GO:0000741,GO:0016021,GO:0005739	None	gi|1228938402|ref|XP_022018472.1| protein NUCLEAR FUSION DEFECTIVE 4-like [Helianthus annuus]	PF06813.11
HH_001466-RA	GO:0010072,GO:0009733,GO:0010051,GO:0005829,GO:0009867,GO:0006355,GO:0045892,GO:0005634,GO:0042802,GO:0042803	None	gi|1228855883|ref|XP_021984316.1| topless-related protein 1-like [Helianthus annuus]	PF00400.30
HH_001467-RA	GO:0005737,GO:0005829,GO:0043687,GO:0031146,GO:0006511,GO:0019005,GO:0004842,GO:0000209	None	gi|1228947224|ref|XP_022022536.1| F-box/LRR-repeat protein 14-like isoform X2 [Helianthus annuus]	PF13516.4
HH_001468-RA	GO:0005524	None	gi|976921362|gb|KVI06055.1| Cobalamin (vitamin B12) biosynthesis CobW-like, C-terminal, partial [Cynara cardunculus var. scolymus]	PF02492.17,PF07683.12
HH_001469-RA	GO:0005509	K06268	gi|976921363|gb|KVI06056.1| Calcium-binding EF-hand [Cynara cardunculus var. scolymus]	PF13499.4
HH_001470-RA	GO:0005774,GO:0016021,GO:0046872,GO:0009678,GO:0004427	K23025	gi|1228933940|ref|XP_022016816.1| pyrophosphate-energized vacuolar membrane proton pump-like [Helianthus annuus]	PF03030.14
HH_001471-RA	GO:0005737,GO:0009737,GO:0007275,GO:0007049,GO:0005886	K03255	gi|1228855873|ref|XP_021984310.1| protein TSS [Helianthus annuus]	PF12807.5,PF13424.4
HH_001472-RA	GO:0006355,GO:0005634,GO:0008270	None	gi|870848351|gb|KMT00640.1| hypothetical protein BVRB_9g219330 [Beta vulgaris subsp. vulgaris]	PF03101.13
HH_001473-RA	GO:0033314,GO:0000723,GO:0000077,GO:0031573,GO:0000724,GO:0035861,GO:0005730,GO:0005737,GO:0006289,GO:0044778,GO:0030896,GO:0051301,GO:0000076	K10903	gi|976921354|gb|KVI06048.1| Cell cycle checkpoint, Hus1 [Cynara cardunculus var. scolymus]	PF04005.10
HH_001474-RA	GO:0005634,GO:0009791,GO:0003677,GO:0046983,GO:0046872,GO:0005829	None	gi|1191638500|gb|OTF90502.1| putative zinc finger, BED-type [Helianthus annuus]	PF02892.13,PF14372.4
HH_001475-RA	GO:0035091,GO:0015031,GO:0005829,GO:0010008,GO:0005737	None	gi|976921351|gb|KVI06045.1| Phox homologous domain-containing protein [Cynara cardunculus var. scolymus]	PF00787.22
HH_001476-RA	GO:0005786,GO:0030942,GO:0005829,GO:0003924,GO:0006616,GO:0008312,GO:0005525	K03106	gi|1217000750|ref|XP_021639702.1| signal recognition particle 54 kDa protein 2 [Hevea brasiliensis]	PF00448.20,PF02881.17,PF02978.17
HH_001477-RA	None	None	gi|976921353|gb|KVI06047.1| UBA-like protein [Cynara cardunculus var. scolymus]	None
HH_001478-RA	GO:0005829,GO:0006168,GO:0003999,GO:0044209,GO:0006166	K00759	gi|1228932938|ref|XP_022016414.1| adenine phosphoribosyltransferase 5-like isoform X1 [Helianthus annuus]	PF00156.25
HH_001479-RA	GO:0005654,GO:0005829,GO:0045171,GO:0005689,GO:0000398	None	gi|1228937089|ref|XP_022017966.1| uncharacterized protein LOC110917834 [Helianthus annuus]	None
HH_001480-RA	GO:0004675,GO:0006468,GO:0004715,GO:0005524,GO:0005886	None	gi|1228781895|ref|XP_022026637.1| PTI1-like tyrosine-protein kinase At3g15890 [Helianthus annuus]	PF00069.23
HH_001481-RA	GO:0010072,GO:0005634,GO:0003714,GO:1903507,GO:0006355,GO:0009938,GO:0010336	None	gi|976921348|gb|KVI06043.1| CTLH, C-terminal LisH motif-containing protein [Cynara cardunculus var. scolymus]	PF00400.30
HH_001482-RA	GO:0009553,GO:0003006,GO:0010183,GO:0009555,GO:0048443	None	gi|1228937681|ref|XP_022018195.1| SNF1-related protein kinase regulatory subunit gamma-like PV42a [Helianthus annuus]	PF00571.26
HH_001483-RA	GO:0016021,GO:0004142,GO:0046470	None	gi|976921343|gb|KVI06038.1| hypothetical protein Ccrd_015621 [Cynara cardunculus var. scolymus]	PF14360.4
HH_001484-RA	GO:0003700,GO:0008134,GO:0006355,GO:0090575,GO:0006357,GO:0000977,GO:0046983	None	gi|976921340|gb|KVI06035.1| Myc-type, basic helix-loop-helix (bHLH) domain-containing protein [Cynara cardunculus var. scolymus]	PF00010.24
HH_001485-RA	GO:0003700,GO:0008134,GO:0006355,GO:0090575,GO:0006357,GO:0000977,GO:0046983	None	gi|976921340|gb|KVI06035.1| Myc-type, basic helix-loop-helix (bHLH) domain-containing protein [Cynara cardunculus var. scolymus]	PF00010.24
HH_001486-RA	None	None	None	None
HH_001487-RA	GO:0010205,GO:0031969,GO:0031408,GO:0009979,GO:0006636,GO:0016717,GO:0005789,GO:0009579,GO:0016021	K20416	gi|1228821499|ref|XP_021969521.1| palmitoyl-monogalactosyldiacylglycerol delta-7 desaturase, chloroplastic-like [Helianthus annuus]	PF00487.22
HH_001488-RA	GO:0016021,GO:0005337,GO:0005886	K03323	gi|1228818134|ref|XP_022041750.1| equilibrative nucleotide transporter 8-like [Helianthus annuus]	PF01733.16
HH_001489-RA	None	None	None	None
HH_001490-RA	GO:0005737,GO:0005975,GO:0046658,GO:0005618,GO:0005634,GO:0006952,GO:0071555,GO:0005576,GO:0042973	None	gi|976921338|gb|KVI06034.1| Glycoside hydrolase, catalytic domain-containing protein [Cynara cardunculus var. scolymus]	PF00332.16
HH_001491-RA	GO:0016020,GO:0016042,GO:0070290,GO:0005509,GO:0004630,GO:0046470	K01115	gi|976921337|gb|KVI06033.1| C2 calcium-dependent membrane targeting [Cynara cardunculus var. scolymus]	PF00168.28,PF00614.20,PF12357.6
HH_001492-RA	GO:0043565,GO:0010166,GO:0010143,GO:0003700,GO:0005634,GO:0009414,GO:0009873	None	gi|976921329|gb|KVI06026.1| AP2/ERF domain-containing protein [Cynara cardunculus var. scolymus]	PF00847.18
HH_001493-RA	GO:0016036,GO:0005634,GO:0071456	None	gi|976921328|gb|KVI06025.1| SPX, N-terminal, partial [Cynara cardunculus var. scolymus]	PF03105.17
HH_001494-RA	GO:0005576,GO:0009506	None	gi|976921331|gb|KVI06028.1| Embryo-specific 3 [Cynara cardunculus var. scolymus]	PF06232.9
HH_001495-RA	GO:0000398,GO:0003724,GO:0003723,GO:0000346,GO:0051028,GO:0005524	K12812	gi|976921325|gb|KVI06022.1| DNA/RNA helicase, DEAD/DEAH box type, N-terminal, partial [Cynara cardunculus var. scolymus]	PF00270.27,PF00271.29
HH_001496-RA	GO:0005787,GO:0016021,GO:0006465,GO:0008236	None	gi|1228932319|ref|XP_022016179.1| signal peptidase complex catalytic subunit SEC11C-like isoform X1 [Helianthus annuus]	None
HH_001497-RA	GO:0000963,GO:0005739,GO:0008380,GO:1990825,GO:0032981	None	gi|976921327|gb|KVI06024.1| hypothetical protein Ccrd_015636 [Cynara cardunculus var. scolymus]	PF13041.4
HH_001498-RA	GO:0006004,GO:0005737,GO:0016021,GO:0016757	None	gi|1228855920|ref|XP_021984336.1| uncharacterized protein At1g04910 isoform X1 [Helianthus annuus]	PF10250.7
HH_001499-RA	GO:0005737,GO:0016765,GO:0000287,GO:0046677	None	gi|976921333|gb|KVI06030.1| Glyoxalase/fosfomycin resistance/dioxygenase domain-containing protein [Cynara cardunculus var. scolymus]	PF00903.23
HH_001500-RA	GO:0009570,GO:0043686,GO:0005739,GO:0009505,GO:0042586,GO:0046872,GO:0006412,GO:0009507	K01462	gi|976921332|gb|KVI06029.1| Formylmethionine deformylase [Cynara cardunculus var. scolymus]	PF01327.19
HH_001501-RA	GO:0046872,GO:0003677	None	gi|976921322|gb|KVI06019.1| Zinc finger, CCCH-type [Cynara cardunculus var. scolymus]	PF00642.22
HH_001502-RA	GO:0047689,GO:0006807	None	gi|731402684|ref|XP_002281753.2| PREDICTED: uncharacterized protein LOC100249822 [Vitis vinifera]	PF01177.20
HH_001503-RA	GO:0006633,GO:0009317,GO:0003989	None	gi|976921323|gb|KVI06020.1| Biotin/lipoyl attachment [Cynara cardunculus var. scolymus]	PF00364.20
HH_001504-RA	None	None	gi|976921316|gb|KVI06013.1| hypothetical protein Ccrd_015644 [Cynara cardunculus var. scolymus]	None
HH_001505-RA	None	None	gi|971549039|ref|XP_015163836.1| PREDICTED: prediced GPI-anchored protein 23-like [Solanum tuberosum]	None
HH_001506-RA	None	None	gi|976921316|gb|KVI06013.1| hypothetical protein Ccrd_015644 [Cynara cardunculus var. scolymus]	None
HH_001507-RA	GO:0005737,GO:0005795,GO:0006631,GO:0052689,GO:0002084,GO:0008474	K06130	gi|1228855910|ref|XP_021984330.1| acyl-protein thioesterase 2-like [Helianthus annuus]	PF02230.14
HH_001508-RA	GO:0004129,GO:0006123,GO:0005739,GO:0005743,GO:0042776,GO:0046872	K02265	gi|1050639645|ref|XP_017642959.1| PREDICTED: cytochrome c oxidase subunit 5b-1, mitochondrial-like [Gossypium arboreum]	PF01215.17
HH_001509-RA	GO:0009411,GO:0003914,GO:0006281,GO:0000166,GO:0003677	K02295	gi|1228855908|ref|XP_021984329.1| (6-4)DNA photolyase [Helianthus annuus]	PF00875.16,PF03441.12
HH_001510-RA	GO:0015301,GO:0080139,GO:0080029,GO:0016021,GO:0046713,GO:0005886,GO:0005452	None	gi|1228855906|ref|XP_021984327.1| boron transporter 4-like [Helianthus annuus]	PF00955.19
HH_001511-RA	GO:0030512	K13137	gi|976921286|gb|KVI05983.1| Protein kinase, catalytic domain-containing protein [Cynara cardunculus var. scolymus]	PF00400.30,PF12894.5
HH_001512-RA	GO:0033179,GO:0016021,GO:0000139,GO:0046961,GO:0005789	K03661	gi|1228788214|ref|XP_022028974.1| V-type proton ATPase subunit c''2-like [Helianthus annuus]	PF00137.19
HH_001513-RA	GO:0031969,GO:0016021,GO:0005471,GO:0005524	K03301	gi|976921283|gb|KVI05980.1| ADP/ATP carrier protein [Cynara cardunculus var. scolymus]	PF03219.12
HH_001514-RA	GO:0016567,GO:0009638,GO:0007165,GO:0005886	None	gi|976921282|gb|KVI05979.1| NPH3 domain-containing protein [Cynara cardunculus var. scolymus]	PF03000.12
HH_001515-RA	GO:0042626,GO:0016021,GO:0016887,GO:0005886,GO:0055085,GO:0005524	None	gi|1228937447|ref|XP_022018102.1| pleiotropic drug resistance protein 1-like [Helianthus annuus]	PF00005.25,PF01061.22,PF08370.9,PF14510.4
HH_001516-RA	GO:0046872,GO:0051213	None	gi|1191664806|gb|OTG16775.1| putative oxoglutarate/iron-dependent dioxygenase [Helianthus annuus]	PF03171.18
HH_001517-RA	GO:0046872,GO:0051213	None	gi|976921279|gb|KVI05976.1| hypothetical protein Ccrd_015658 [Cynara cardunculus var. scolymus]	PF03171.18,PF14226.4
HH_001518-RA	GO:0046872,GO:0051213	None	gi|1228815985|ref|XP_022040517.1| probable 2-oxoglutarate-dependent dioxygenase AOP1 [Helianthus annuus]	PF03171.18,PF14226.4
HH_001519-RA	GO:0010366,GO:0006570,GO:0005739,GO:0006558,GO:0010252,GO:0005829,GO:0006555,GO:0010326,GO:0005737,GO:0006569,GO:0009851,GO:0008483,GO:1901997,GO:0004838,GO:0009641,GO:0030170,GO:0009693,GO:0050362,GO:0006568,GO:0009698,GO:0009072	K00837	gi|1228934370|ref|XP_022016965.1| aromatic aminotransferase ISS1 [Helianthus annuus]	PF00155.19
HH_001520-RA	GO:0005737,GO:0006468,GO:0000079,GO:0019901,GO:0016538,GO:0044772,GO:0005634,GO:0000307,GO:0051301	K06627	gi|976921276|gb|KVI05973.1| Cyclin A/B/D/E [Cynara cardunculus var. scolymus]	PF00134.21,PF02984.17
HH_001521-RA	None	None	gi|1228882679|ref|XP_021995584.1| glutathione S-transferase T3-like [Helianthus annuus]	None
HH_001522-RA	GO:0009733,GO:0006355,GO:0005634,GO:0009734	None	gi|976921274|gb|KVI05971.1| Aux/IAA-ARF-dimerization [Cynara cardunculus var. scolymus]	PF02309.14
HH_001523-RA	GO:0005737,GO:0017196	K20792	gi|1228930228|ref|XP_022015281.1| N-terminal acetyltransferase A complex auxiliary subunit NAA15-like isoform X2 [Helianthus annuus]	PF12569.6,PF13414.4
HH_001524-RA	GO:0080111,GO:0006303,GO:0005634,GO:1901969,GO:0010385,GO:0006266,GO:1901972	K10803	gi|976921272|gb|KVI05969.1| BRCT domain-containing protein [Cynara cardunculus var. scolymus]	PF00533.24
HH_001525-RA	GO:0016757	None	gi|976921270|gb|KVI05967.1| Glycosyl transferase, family 1 [Cynara cardunculus var. scolymus]	PF00534.18,PF16994.3
HH_001526-RA	GO:0006952,GO:0005576	None	gi|1228844153|ref|XP_021979023.1| thionin-like protein 2 [Helianthus annuus]	None
HH_001527-RA	GO:0006891,GO:0006890,GO:0006888,GO:0006886,GO:0005198,GO:0000139,GO:0030126	K17302	gi|976921288|gb|KVI05985.1| Coatomer beta' subunit (COPB2) [Cynara cardunculus var. scolymus]	PF00400.30,PF04053.12
HH_001528-RA	GO:0005887,GO:0008271,GO:0015293,GO:0015301,GO:0009506	K17471	gi|1228930440|ref|XP_022015372.1| probable sulfate transporter 3.4 [Helianthus annuus]	PF00916.18,PF01740.19
HH_001529-RA	GO:0006895,GO:0034067,GO:0005829,GO:0005802,GO:0043001,GO:0030173	K20318	gi|976921299|gb|KVI05996.1| Integral membrane protein SYS1-related protein [Cynara cardunculus var. scolymus]	PF09801.7
HH_001530-RA	GO:0016363,GO:0003677	None	gi|976921302|gb|KVI05999.1| hypothetical protein Ccrd_015672 [Cynara cardunculus var. scolymus]	None
HH_001531-RA	None	None	None	None
HH_001532-RA	GO:0000963,GO:0032981,GO:0005739,GO:0000373	None	gi|1228855997|ref|XP_021984373.1| pentatricopeptide repeat-containing protein At3g16010 [Helianthus annuus]	PF01535.18,PF13041.4
HH_001533-RA	GO:0003677,GO:0003678,GO:0000723,GO:0010569,GO:0070182,GO:0009555,GO:0005634,GO:0005739,GO:0006260,GO:0043007,GO:0045910,GO:0005524,GO:0006281,GO:0032508,GO:0006310,GO:0090657,GO:0046872,GO:0051539,GO:0070716,GO:0036297,GO:0000725,GO:0006355,GO:0048364,GO:1904430	K11136	gi|976921303|gb|KVI06000.1| hypothetical protein Ccrd_015675 [Cynara cardunculus var. scolymus]	PF06733.13,PF13307.4
HH_001534-RA	GO:0015031,GO:0008104	None	gi|976921305|gb|KVI06002.1| protein of unknown function DUF292, eukaryotic [Cynara cardunculus var. scolymus]	PF03398.12
HH_001535-RA	None	None	gi|1191675108|gb|OTG27072.1| putative translation machinery associated TMA7 [Helianthus annuus]	PF09072.8
HH_001536-RA	GO:0006844,GO:0006561,GO:0000064,GO:0016021,GO:0006865,GO:0005739,GO:0005743,GO:0005290,GO:0006972,GO:0015189,GO:0015181	K15109	gi|976921308|gb|KVI06005.1| Mitochondrial carrier domain-containing protein [Cynara cardunculus var. scolymus]	PF00153.25
HH_001537-RA	GO:0008017,GO:0007018,GO:0003777,GO:0016887,GO:0005886,GO:0005871,GO:0005874,GO:0005634,GO:0005524,GO:1903338	K10393	gi|976921291|gb|KVI05988.1| Kinesin, motor domain-containing protein [Cynara cardunculus var. scolymus]	PF00225.21
HH_001538-RA	GO:0005737,GO:0034085,GO:0051539,GO:0006281,GO:0005634,GO:0000922,GO:0032508,GO:0005730,GO:0030496,GO:0009303,GO:0005815,GO:1901836,GO:0006260,GO:0003723,GO:1990700,GO:0003677,GO:0003678,GO:0046872,GO:0007275,GO:0005524	K11273	gi|976921298|gb|KVI05995.1| Phox-associated domain-containing protein [Cynara cardunculus var. scolymus]	PF00787.22,PF02194.13,PF06733.13,PF08628.10,PF13307.4
HH_001539-RA	GO:0022625,GO:0019843,GO:0003735,GO:0003723,GO:0046872,GO:0006412	None	gi|719980239|ref|XP_010249733.1| PREDICTED: 60S ribosomal protein L37-1 [Nelumbo nucifera]	None
HH_001540-RA	GO:0006457,GO:0005783,GO:0005829,GO:0005623,GO:0003756,GO:0045454,GO:0005788,GO:0034976	K09580	gi|1228930300|ref|XP_022015312.1| protein disulfide isomerase-like 1-6 [Helianthus annuus]	PF00085.18,PF13848.4
HH_001541-RA	None	None	gi|1228930448|ref|XP_022015376.1| uncharacterized protein LOC110915059 [Helianthus annuus]	PF03168.11
HH_001542-RA	GO:0047995,GO:0051287,GO:0055114,GO:0102742	K00049	gi|976921296|gb|KVI05993.1| D-isomer specific 2-hydroxyacid dehydrogenase, catalytic domain-containing protein [Cynara cardunculus var. scolymus]	PF00389.28,PF02826.17
HH_001543-RA	GO:0043565,GO:0005634,GO:0008289,GO:0006355	K09338	gi|976921289|gb|KVI05986.1| hypothetical protein Ccrd_015688 [Cynara cardunculus var. scolymus]	PF00046.27,PF01852.17
HH_001544-RA	GO:0005794	K20286	gi|976921290|gb|KVI05987.1| TATA element modulatory factor 1 TATA binding [Cynara cardunculus var. scolymus]	PF12325.6,PF12329.6
HH_001545-RA	GO:0008270,GO:0005739	None	gi|976920606|gb|KVI05325.1| Pentatricopeptide repeat-containing protein [Cynara cardunculus var. scolymus]	PF01535.18,PF13041.4
HH_001546-RA	GO:0031969,GO:0005794,GO:0016021,GO:0005802,GO:0008643,GO:0022857,GO:0005768	None	gi|1228932984|ref|XP_022016433.1| probable plastidic glucose transporter 3 [Helianthus annuus]	PF00083.22
HH_001547-RA	GO:0016021,GO:0017004,GO:0005743,GO:0009793,GO:0046872,GO:0016491	None	gi|976921310|gb|KVI06007.1| cytochrome C biogenesis protein CcmH [Cynara cardunculus var. scolymus]	PF03918.12
HH_001548-RA	GO:0006633,GO:0090410,GO:0005634,GO:0005739,GO:0090409,GO:0005829	K18660	gi|1228939110|ref|XP_022018767.1| malonate--CoA ligase isoform X1 [Helianthus annuus]	PF00501.26
HH_001549-RA	GO:0015706,GO:0016021,GO:0015333,GO:0080054,GO:0005886,GO:1904680,GO:0005634,GO:0035673	None	gi|976921246|gb|KVI05944.1| Major facilitator superfamily domain, general substrate transporter [Cynara cardunculus var. scolymus]	PF00854.19
HH_001550-RA	GO:0003700,GO:0005634,GO:0001228,GO:0006355,GO:0003677,GO:0046983	None	gi|976921245|gb|KVI05943.1| Myc-type, basic helix-loop-helix (bHLH) domain-containing protein [Cynara cardunculus var. scolymus]	None
HH_001551-RA	GO:0003700,GO:0044212,GO:0005634,GO:0009733,GO:0009734	None	gi|976921243|gb|KVI05941.1| Aux/IAA-ARF-dimerization [Cynara cardunculus var. scolymus]	PF02309.14
HH_001552-RA	None	None	gi|1228776448|ref|XP_022009974.1| uncharacterized protein LOC110909242 isoform X1 [Helianthus annuus]	None
HH_001553-RA	None	None	gi|976921262|gb|KVI05960.1| F-box domain, cyclin-like protein [Cynara cardunculus var. scolymus]	PF00646.31
HH_001554-RA	GO:0009941,GO:0005794,GO:0005618,GO:0005774,GO:0016021,GO:0000326,GO:0015200,GO:0009705,GO:0015250,GO:0006833,GO:0005773,GO:0009506,GO:0005886,GO:0042807,GO:0009505,GO:0042802	K09873	gi|1228885779|ref|XP_021997121.1| aquaporin TIP2-1 [Helianthus annuus]	PF00230.18
HH_001555-RA	GO:0009535,GO:0010598,GO:0005829,GO:0051537,GO:0046872,GO:0009773,GO:0009055	None	gi|1228856169|ref|XP_021984446.1| photosynthetic NDH subunit of subcomplex B 3, chloroplastic [Helianthus annuus]	PF00111.25
HH_001556-RA	GO:0072684,GO:0042781,GO:0046872,GO:0042780,GO:0005739	K00784	gi|976921263|gb|KVI05961.1| hypothetical protein Ccrd_015703 [Cynara cardunculus var. scolymus]	PF13691.4
HH_001557-RA	None	None	gi|1228856163|ref|XP_021984443.1| uncharacterized protein LOC110880171 isoform X1 [Helianthus annuus]	None
HH_001558-RA	GO:0004176,GO:0009941,GO:0004222,GO:0016021,GO:0005739,GO:0062091,GO:0016464,GO:0031969,GO:0006508,GO:0009507,GO:0005524,GO:0045037	None	gi|976921260|gb|KVI05958.1| AAA+ ATPase domain-containing protein [Cynara cardunculus var. scolymus]	PF00004.27,PF01434.16
HH_001559-RA	None	None	gi|1091993484|ref|XP_018733736.1| hypothetical protein AWJ20_4062 [Sugiyamaella lignohabitans]	None
HH_001560-RA	GO:0099503,GO:0005773,GO:0005829,GO:0048046,GO:0046658,GO:0009055,GO:0005886,GO:0009507,GO:0031225	None	gi|976921259|gb|KVI05957.1| Cupredoxin [Cynara cardunculus var. scolymus]	PF02298.15
HH_001561-RA	GO:0016021,GO:0051539,GO:0005886	None	gi|976921240|gb|KVI05938.1| Uncharacterized protein family UPF0497, trans-membrane plant [Cynara cardunculus var. scolymus]	PF04535.10
HH_001562-RA	None	None	gi|976921241|gb|KVI05939.1| hypothetical protein Ccrd_015711 [Cynara cardunculus var. scolymus]	None
HH_001563-RA	GO:0017056,GO:0044613,GO:0044615,GO:0005543,GO:0031965,GO:0006607,GO:0006999,GO:0006355,GO:0051028,GO:0003697	K14313	gi|976921238|gb|KVI05936.1| RNA-recognition motif (RRM) Nup35-type domain-containing protein, partial [Cynara cardunculus var. scolymus]	PF05172.11
HH_001564-RA	GO:0043565,GO:1905177,GO:0007623,GO:0044212,GO:0003700,GO:0005634,GO:0030154,GO:0071555,GO:0009416,GO:0008270,GO:0007275,GO:0045893	None	gi|976921239|gb|KVI05937.1| Transcription factor, GATA, plant [Cynara cardunculus var. scolymus]	PF00320.25
HH_001565-RA	GO:0005634,GO:0030154,GO:0008289,GO:0003677	K09338	gi|731402328|ref|XP_002284003.2| PREDICTED: homeobox-leucine zipper protein ATHB-15 [Vitis vinifera]	PF00046.27,PF01852.17,PF08670.9
HH_001566-RA	GO:0071366,GO:0042626,GO:0052544,GO:0042344,GO:0009817,GO:0016021,GO:0015086,GO:0009627,GO:0005774,GO:0015691,GO:0031348,GO:0005739,GO:0042742,GO:0016887,GO:0005886,GO:0009737,GO:0009941,GO:0055085,GO:0005524,GO:0009507	None	gi|1228856130|ref|XP_021984427.1| ABC transporter G family member 29-like isoform X1 [Helianthus annuus]	PF00005.25,PF01061.22,PF08370.9,PF14510.4
HH_001567-RA	GO:0071366,GO:0042626,GO:0052544,GO:0042344,GO:0009817,GO:0016021,GO:0015086,GO:0009627,GO:0005774,GO:0015691,GO:0031348,GO:0005739,GO:0042742,GO:0016887,GO:0005886,GO:0009737,GO:0009941,GO:0055085,GO:0005524,GO:0009507	None	gi|1191664868|gb|OTG16837.1| putative pleiotropic drug resistance protein PDR/CDR [Helianthus annuus]	PF14510.4
HH_001568-RA	GO:0042626,GO:0016021,GO:0016887,GO:0005886,GO:0055085,GO:0005524	None	gi|976921235|gb|KVI05933.1| AAA+ ATPase domain-containing protein [Cynara cardunculus var. scolymus]	PF00005.25,PF01061.22,PF08370.9
HH_001569-RA	None	None	None	None
HH_001570-RA	GO:0042626,GO:0016021,GO:0016887,GO:0005886,GO:0055085,GO:0005524	K08711	gi|1191664868|gb|OTG16837.1| putative pleiotropic drug resistance protein PDR/CDR [Helianthus annuus]	PF00005.25,PF01061.22,PF08370.9,PF14510.4
HH_001571-RA	GO:0042626,GO:0016021,GO:0016887,GO:0005886,GO:0055085,GO:0005524	K08711	gi|1228856126|ref|XP_021984424.1| ABC transporter G family member 35-like [Helianthus annuus]	PF00005.25,PF01061.22,PF08370.9,PF14510.4
HH_001572-RA	GO:0004473,GO:0051287,GO:0004471,GO:0008948,GO:0046872,GO:0009507	K00029	gi|1214149722|dbj|BAZ95837.1| NADP-dependent malic enzyme gene [Flaveria bidentis]	PF00390.17,PF03949.13
HH_001573-RA	None	None	gi|976921254|gb|KVI05952.1| hypothetical protein Ccrd_015720 [Cynara cardunculus var. scolymus]	None
HH_001574-RA	GO:0005829,GO:0005875,GO:0005739,GO:0005886	None	gi|976921253|gb|KVI05951.1| protein of unknown function DUF4005 [Cynara cardunculus var. scolymus]	PF00612.25,PF13178.4
HH_001575-RA	None	None	None	None
HH_001576-RA	GO:0005634,GO:0004652,GO:0003723,GO:0043631,GO:0006378,GO:0046872,GO:0005524	K14376	gi|976921252|gb|KVI05950.1| Nucleotidyltransferase, class I, C-terminal-like protein, partial [Cynara cardunculus var. scolymus]	PF01909.21,PF04926.13,PF04928.15
HH_001577-RA	GO:0003700,GO:0009733,GO:0005634,GO:0009734	K14484	gi|976921251|gb|KVI05949.1| Aux/IAA-ARF-dimerization [Cynara cardunculus var. scolymus]	PF02309.14
HH_001578-RA	GO:0005829,GO:0046872,GO:0005634,GO:0016491	None	gi|976921250|gb|KVI05948.1| hypothetical protein Ccrd_015724 [Cynara cardunculus var. scolymus]	PF02668.14
HH_001579-RA	GO:0005829,GO:0046872,GO:0005634,GO:0016491	None	gi|976921250|gb|KVI05948.1| hypothetical protein Ccrd_015724 [Cynara cardunculus var. scolymus]	PF02668.14
HH_001580-RA	GO:0005829,GO:0046872,GO:0005634,GO:0016491	None	gi|976921250|gb|KVI05948.1| hypothetical protein Ccrd_015724 [Cynara cardunculus var. scolymus]	PF02668.14
HH_001581-RA	None	None	None	None
HH_001582-RA	None	None	None	PF00076.20
HH_001583-RA	GO:0005829,GO:0046872,GO:0005634,GO:0016491	None	gi|976921250|gb|KVI05948.1| hypothetical protein Ccrd_015724 [Cynara cardunculus var. scolymus]	None
HH_001584-RA	GO:0005829,GO:0046872,GO:0005634,GO:0016491	None	gi|976921250|gb|KVI05948.1| hypothetical protein Ccrd_015724 [Cynara cardunculus var. scolymus]	PF02668.14
HH_001585-RA	GO:0050832,GO:0009737,GO:0031348,GO:0045087,GO:0009738,GO:0006952,GO:0004674,GO:0005886,GO:0009789,GO:0016021,GO:0005524	None	gi|1228809185|ref|XP_022037648.1| lysM domain receptor-like kinase 3 isoform X2 [Helianthus annuus]	PF01476.18,PF07714.15
HH_001586-RA	GO:0005829,GO:0046872,GO:0005634,GO:0016491	None	gi|976921248|gb|KVI05946.1| hypothetical protein Ccrd_015726 [Cynara cardunculus var. scolymus]	PF02668.14
HH_001587-RA	GO:0005829,GO:0046872,GO:0005634,GO:0016491	None	gi|976921248|gb|KVI05946.1| hypothetical protein Ccrd_015726 [Cynara cardunculus var. scolymus]	PF02668.14
HH_001588-RA	GO:0005829,GO:0046872,GO:0005634,GO:0016491	None	gi|976921256|gb|KVI05954.1| Taurine catabolism dioxygenase TauD/TfdA [Cynara cardunculus var. scolymus]	None
HH_001589-RA	GO:0005829,GO:0046872,GO:0005634,GO:0016491	None	gi|976921256|gb|KVI05954.1| Taurine catabolism dioxygenase TauD/TfdA [Cynara cardunculus var. scolymus]	PF02668.14
HH_001590-RA	GO:0005829,GO:0046872,GO:0005634,GO:0016491	None	gi|1228856104|ref|XP_021984413.1| clavaminate synthase-like protein At3g21360 [Helianthus annuus]	PF02668.14
HH_001591-RA	GO:0005829,GO:0046872,GO:0005634,GO:0016491	None	gi|976921256|gb|KVI05954.1| Taurine catabolism dioxygenase TauD/TfdA [Cynara cardunculus var. scolymus]	PF02668.14
HH_001592-RA	None	None	gi|976921255|gb|KVI05953.1| hypothetical protein Ccrd_015729 [Cynara cardunculus var. scolymus]	None
HH_001593-RA	GO:1905168,GO:0097428,GO:0006281,GO:0005634,GO:0097361,GO:0016226,GO:0045893,GO:0007059	K15075	gi|976921228|gb|KVI05926.1| Armadillo-like helical [Cynara cardunculus var. scolymus]	PF12460.6,PF14500.4
HH_001594-RA	GO:0003682,GO:0035327,GO:0005634,GO:0009910,GO:0016571,GO:0016593,GO:0006368,GO:0000993,GO:0009908	K15174	gi|976911323|gb|KVH97977.1| RNA polymerase II-associated, Paf1, partial [Cynara cardunculus var. scolymus]	PF03985.11
HH_001595-RA	GO:0005737,GO:0009736,GO:0016310,GO:0005634,GO:0009927,GO:0000160,GO:0043424	K14490	gi|1228844191|ref|XP_021979035.1| histidine-containing phosphotransfer protein 4 [Helianthus annuus]	PF01627.21
HH_001596-RA	GO:0004724,GO:0005634,GO:0009738,GO:0004722,GO:0046872,GO:0005829	None	gi|976921231|gb|KVI05929.1| Protein phosphatase 2C [Cynara cardunculus var. scolymus]	PF00481.19
HH_001597-RA	GO:0030307,GO:0009646,GO:0009651,GO:0009733,GO:0009737,GO:0009753,GO:0000122,GO:0010252,GO:0009739,GO:0046686,GO:0046872,GO:2000469,GO:0045892,GO:0090697,GO:0009751,GO:0010150,GO:0009744,GO:0003700,GO:0009723,GO:0000976,GO:0048527,GO:0005634	None	gi|976921257|gb|KVI05955.1| Homeodomain-like protein [Cynara cardunculus var. scolymus]	PF00249.29
HH_001598-RA	GO:0003937,GO:0004643,GO:0006189	K00602	gi|976921258|gb|KVI05956.1| AICARFT/IMPCHase bienzyme [Cynara cardunculus var. scolymus]	PF01808.16,PF02142.20
HH_001599-RA	GO:0003993	None	gi|1228856218|ref|XP_021984466.1| acid phosphatase 1-like [Helianthus annuus]	PF03767.12
HH_001600-RA	GO:0003993	None	gi|976921212|gb|KVI05912.1| Acid phosphatase (Class B) [Cynara cardunculus var. scolymus]	PF03767.12
HH_001601-RA	GO:0009737,GO:0008380,GO:0005739	None	gi|1228879889|ref|XP_021994517.1| pentatricopeptide repeat-containing protein At1g51965, mitochondrial [Helianthus annuus]	PF01535.18,PF12854.5,PF13041.4
HH_001602-RA	GO:0008094,GO:0046872,GO:0003684,GO:0005524,GO:0000725	K04485	gi|1228809181|ref|XP_022037646.1| uncharacterized protein LOC110940411 isoform X3 [Helianthus annuus]	PF13481.4
HH_001603-RA	GO:0005829,GO:0009707,GO:0005623,GO:0009658,GO:0009902,GO:0009507	None	gi|976921214|gb|KVI05914.1| hypothetical protein Ccrd_015739, partial [Cynara cardunculus var. scolymus]	None
HH_001604-RA	GO:0005737,GO:0016071,GO:0008143,GO:0005829,GO:1990904,GO:0008266,GO:0003730,GO:0006417,GO:0006413,GO:0005634,GO:0003723	None	gi|1228856209|ref|XP_021984461.1| polyadenylate-binding protein 4-like [Helianthus annuus]	PF00076.20
HH_001605-RA	GO:0048046,GO:0016788,GO:0016042	None	gi|1228856207|ref|XP_021984460.1| GDSL esterase/lipase APG [Helianthus annuus]	PF00657.20
HH_001606-RA	GO:0006952,GO:0005576	None	gi|976921201|gb|KVI05901.1| Thaumatin [Cynara cardunculus var. scolymus]	PF00314.15
HH_001607-RA	GO:0005794,GO:0102389,GO:0006487,GO:0006488,GO:0003865,GO:0016021,GO:0016095,GO:0005789,GO:0019408,GO:0005783	K12345	gi|1228922784|ref|XP_022011865.1| polyprenol reductase 2-like isoform X1 [Helianthus annuus]	PF02544.14
HH_001608-RA	GO:0019853,GO:0005737,GO:0050113,GO:0019310,GO:0005506	None	gi|976921200|gb|KVI05900.1| Inositol oxygenase [Cynara cardunculus var. scolymus]	PF05153.13
HH_001609-RA	GO:0004674,GO:0016021,GO:0005524,GO:0005886	None	gi|674247525|gb|KFK40290.1| hypothetical protein AALP_AA3G355900 [Arabis alpina]	PF00069.23,PF07714.15,PF12819.5
HH_001610-RA	GO:0004674,GO:0016021,GO:0005524,GO:0005886	None	gi|1228837448|ref|XP_021976502.1| probable LRR receptor-like serine/threonine-protein kinase At1g05700 [Helianthus annuus]	PF07714.15,PF12819.5
HH_001611-RA	GO:0003700,GO:0044212,GO:0046983,GO:0005634,GO:0006355	None	gi|976921194|gb|KVI05894.1| Myc-type, basic helix-loop-helix (bHLH) domain-containing protein [Cynara cardunculus var. scolymus]	PF00010.24
HH_001612-RA	GO:2000028,GO:0009908,GO:0005634	None	gi|976921197|gb|KVI05897.1| hypothetical protein Ccrd_015746 [Cynara cardunculus var. scolymus]	None
HH_001613-RA	None	None	gi|976921196|gb|KVI05896.1| F-box domain, cyclin-like protein, partial [Cynara cardunculus var. scolymus]	PF00646.31
HH_001614-RA	GO:0030246	None	gi|1191664852|gb|OTG16821.1| putative jacalin-like lectin domain-containing protein [Helianthus annuus]	PF01419.15
HH_001615-RA	GO:0090351,GO:0000815,GO:0006914,GO:0032509,GO:0009793,GO:0045324,GO:0000578,GO:0015031,GO:0005634,GO:0005771	K12197	gi|976921193|gb|KVI05893.1| Snf7 [Cynara cardunculus var. scolymus]	PF03357.19
HH_001616-RA	GO:0034707,GO:0005254	K19327	gi|508779779|gb|EOY27035.1| Uncharacterized protein TCM_028984 isoform 2 [Theobroma cacao]	PF04547.10
HH_001617-RA	GO:0005737,GO:0005730,GO:0009955,GO:0022626,GO:0022625,GO:0005618,GO:0005634,GO:0009965,GO:0005739,GO:0003735,GO:0005886,GO:0005654,GO:0006412,GO:0009506,GO:0009507	K02903	gi|976921175|gb|KVI05875.1| hypothetical protein Ccrd_015751, partial [Cynara cardunculus var. scolymus]	PF01778.15
HH_001618-RA	GO:0004354,GO:0006520	K00262	gi|1228856250|ref|XP_021984478.1| NADP-specific glutamate dehydrogenase [Helianthus annuus]	PF00208.19,PF02812.16
HH_001619-RA	GO:0016151,GO:0032991,GO:0034605,GO:0071454,GO:0080153,GO:0005507,GO:0019253,GO:0009507	None	gi|1228856252|ref|XP_021984479.1| calvin cycle protein CP12-3, chloroplastic-like [Helianthus annuus]	PF02672.13
HH_001620-RA	None	None	gi|976921173|gb|KVI05873.1| protein of unknown function CP12 [Cynara cardunculus var. scolymus]	None
HH_001621-RA	GO:0005634,GO:0006511,GO:0005516,GO:0016579,GO:0036459,GO:0009506	K11843	gi|1228856256|ref|XP_021984481.1| ubiquitin carboxyl-terminal hydrolase 7-like [Helianthus annuus]	PF00240.21,PF00443.27
HH_001622-RA	GO:0044212,GO:0010200,GO:0003700,GO:0005634,GO:0006355,GO:0046872	None	gi|976921179|gb|KVI05879.1| Zinc finger, Dof-type [Cynara cardunculus var. scolymus]	PF02701.13
HH_001623-RA	GO:0000159,GO:0070262,GO:0019888,GO:0006470,GO:0005829,GO:0005634	K04354	gi|1228856260|ref|XP_021984483.1| serine/threonine protein phosphatase 2A 55 kDa regulatory subunit B beta isoform-like isoform X2 [Helianthus annuus]	PF00400.30
HH_001624-RA	GO:0016791,GO:0004427,GO:0051262,GO:0046872,GO:0052732,GO:0052731	K13248	gi|1228856262|ref|XP_021984484.1| inorganic pyrophosphatase 2-like [Helianthus annuus]	PF06888.10
HH_001625-RA	GO:0016791,GO:0004427,GO:0051262,GO:0046872,GO:0052732,GO:0052731	K13248	gi|1228856262|ref|XP_021984484.1| inorganic pyrophosphatase 2-like [Helianthus annuus]	PF06888.10
HH_001626-RA	GO:0006535,GO:0005829,GO:0009001	K00640	gi|976921180|gb|KVI05880.1| Bacterial transferase hexapeptide repeat-containing protein [Cynara cardunculus var. scolymus]	PF00132.22,PF06426.12
HH_001627-RA	GO:0005524,GO:0004672	None	gi|1228869447|ref|XP_021990036.1| inactive protein kinase SELMODRAFT_444075-like [Helianthus annuus]	PF00069.23
HH_001628-RA	GO:0005737,GO:0042538,GO:0050801,GO:0009705,GO:0043266,GO:0005509,GO:0005886,GO:0005768	None	gi|1228809220|ref|XP_022037658.1| calcineurin B-like protein 10 [Helianthus annuus]	PF13202.4
HH_001629-RA	None	None	gi|976921184|gb|KVI05884.1| hypothetical protein Ccrd_015763 [Cynara cardunculus var. scolymus]	None
HH_001630-RA	GO:0005975,GO:0005618,GO:0005829,GO:0030246,GO:0048046,GO:0005773,GO:0004565,GO:0009505,GO:0009506	None	gi|1228856278|ref|XP_021984493.1| beta-galactosidase-like isoform X1 [Helianthus annuus]	PF02140.16
HH_001631-RA	None	None	gi|1228856284|ref|XP_021984496.1| uncharacterized protein LOC110880217 [Helianthus annuus]	None
HH_001632-RA	GO:0005737,GO:0005794,GO:0005802,GO:0006878,GO:0005774,GO:0006811,GO:0016020,GO:0005634,GO:0005623,GO:0000139,GO:0000138,GO:0006882,GO:0010008,GO:0005768,GO:0016021,GO:0072657	K17086	gi|1228856286|ref|XP_021984497.1| transmembrane 9 superfamily member 7 [Helianthus annuus]	PF02990.14
HH_001633-RA	GO:0005737,GO:0005730,GO:0010224,GO:0080008,GO:0006281,GO:0006325,GO:0005829,GO:0030154,GO:0005739,GO:0046872,GO:0009908,GO:0005634	None	gi|1168717954|dbj|BAX03487.1| WD-40 repeat-containing protein MSI4 (FVE) like protein [Lactuca sativa]	PF00400.30,PF12265.6
HH_001634-RA	GO:0005737,GO:0009832,GO:0006888,GO:0005783,GO:0010053,GO:0007029,GO:0003924,GO:0005829,GO:0016320,GO:0005774,GO:0030036,GO:0005789,GO:0009932,GO:0005886,GO:0000139,GO:0016021,GO:0005525	None	gi|1228856292|ref|XP_021984500.1| protein ROOT HAIR DEFECTIVE 3-like [Helianthus annuus]	PF05879.10
HH_001635-RA	GO:0006468,GO:0042335,GO:0010068,GO:0016021,GO:0016301,GO:0004675,GO:0004674,GO:1905393,GO:0005886,GO:0030154,GO:0046777,GO:0005524	None	gi|1228856296|ref|XP_021984502.1| receptor-like serine/threonine-protein kinase ALE2 isoform X2 [Helianthus annuus]	PF07714.15
HH_001636-RA	GO:0048046,GO:0005975,GO:0004565,GO:0005773	K12309	gi|976921205|gb|KVI05905.1| Beta-galactosidase 1-like protein [Cynara cardunculus var. scolymus]	PF01301.17,PF13364.4
HH_001637-RA	GO:0034504,GO:0043565,GO:0009740,GO:0044212,GO:0003700,GO:0005634,GO:0010075,GO:0006355,GO:0048364,GO:0045893,GO:0009939,GO:0046872,GO:0008356	None	gi|1228856314|ref|XP_021984507.1| protein indeterminate-domain 7-like [Helianthus annuus]	PF12171.6
HH_001638-RA	GO:0016787,GO:0005829,GO:0005634	None	gi|1228856316|ref|XP_021984508.1| putative hydrolase C777.06c [Helianthus annuus]	PF12706.5
HH_001639-RA	GO:0005737,GO:0046540,GO:0005634,GO:0005682,GO:0000398	K12859	gi|1228856318|ref|XP_021984509.1| thioredoxin-like protein YLS8 [Helianthus annuus]	PF02966.14
HH_001640-RA	GO:0005737,GO:0006334,GO:0005634	K11279	gi|1228809476|ref|XP_022037734.1| nucleosome assembly protein 1;4-like isoform X2 [Helianthus annuus]	PF00956.16
HH_001641-RA	GO:0046540,GO:0000244,GO:0071013,GO:0005634,GO:0000398,GO:0009845,GO:0080188,GO:0009409,GO:0015030,GO:2000630,GO:2000636,GO:0005681	K12855	gi|976926568|gb|KVI10429.1| hypothetical protein Ccrd_011206 [Cynara cardunculus var. scolymus]	PF06424.10,PF13181.4,PF14559.4
HH_001642-RA	GO:0005634,GO:0005829,GO:0051252,GO:1990904,GO:2000070,GO:1901000,GO:0003723,GO:0010228,GO:0051028,GO:0003729,GO:0008380,GO:0005681,GO:0006397	K12741	gi|1228856327|ref|XP_021984510.1| heterogeneous nuclear ribonucleoprotein 1-like [Helianthus annuus]	PF00076.20
HH_001643-RA	GO:0048367,GO:0070734,GO:0042538,GO:0005634,GO:0009910,GO:1902464,GO:0009909,GO:0009791,GO:0016571,GO:0003723,GO:0045892,GO:0003690,GO:1901000,GO:0003697,GO:0010022	None	gi|506458632|gb|AGM15310.1| embryonic flower 1 [Chrysanthemum x morifolium]	None
HH_001644-RA	GO:0003700,GO:0043565,GO:0005634,GO:0030154,GO:0044212	None	gi|976921210|gb|KVI05910.1| Homeodomain-like protein [Cynara cardunculus var. scolymus]	PF00249.29
HH_001645-RA	GO:0043565,GO:0009834,GO:0044212,GO:0003700,GO:0009739,GO:0030154,GO:0005634	None	gi|1228805910|ref|XP_022036564.1| transcription factor MYB26-like [Helianthus annuus]	PF00249.29
HH_001646-RA	GO:0005737,GO:0008017,GO:0005634,GO:0005874,GO:0005516	None	gi|976921202|gb|KVI05902.1| IQ motif, EF-hand binding site-containing protein [Cynara cardunculus var. scolymus]	PF00612.25
HH_001647-RA	GO:0005737,GO:0005634	None	gi|976921203|gb|KVI05903.1| hypothetical protein Ccrd_015779 [Cynara cardunculus var. scolymus]	None
HH_001648-RA	GO:0140326,GO:0000287,GO:0045332,GO:0005886,GO:0016021,GO:0005524	K01530	gi|1228809754|ref|XP_022037847.1| probable phospholipid-transporting ATPase 4 [Helianthus annuus]	PF00122.18,PF13246.4,PF16209.3,PF16212.3
HH_001649-RA	GO:0005737,GO:0009536,GO:0010064,GO:0004379,GO:0005829,GO:0006499,GO:0019107,GO:0018008,GO:0005840	None	gi|976921217|gb|KVI05917.1| hypothetical protein Ccrd_015783, partial [Cynara cardunculus var. scolymus]	PF02799.13
HH_001650-RA	GO:0005730,GO:0043047,GO:0006334,GO:0000781,GO:0000785,GO:0000786,GO:0003691,GO:0005634,GO:0042803	None	gi|976921220|gb|KVI05920.1| Histone H1/H5 [Cynara cardunculus var. scolymus]	PF00249.29,PF00538.17
HH_001651-RA	GO:0004674,GO:0004842,GO:0005524	None	gi|976921219|gb|KVI05919.1| hypothetical protein Ccrd_015785 [Cynara cardunculus var. scolymus]	PF00582.24,PF07714.15
HH_001652-RA	GO:0004724,GO:0005634,GO:0009738,GO:0004722,GO:0046872,GO:0005829	K14497	gi|976921221|gb|KVI05921.1| Protein phosphatase 2C [Cynara cardunculus var. scolymus]	PF00481.19
HH_001653-RA	GO:0005737,GO:0004177,GO:0042277,GO:0005783,GO:0005829,GO:0005886,GO:0043171,GO:0010013,GO:0009926,GO:0008270,GO:0070006,GO:0006508,GO:0031090	None	gi|1228856343|ref|XP_021984519.1| aminopeptidase M1-like isoform X1 [Helianthus annuus]	PF01433.18,PF11838.6
HH_001654-RA	GO:0009553,GO:0048638,GO:0009941,GO:0009738,GO:0030687,GO:0005654,GO:0006364,GO:0016887,GO:0009506,GO:0005730,GO:0005524,GO:0000027	K14572	gi|976921167|gb|KVI05868.1| AAA+ ATPase domain-containing protein [Cynara cardunculus var. scolymus]	PF07728.12
HH_001655-RA	GO:0042393,GO:0006325,GO:0005634,GO:0003714,GO:0006355,GO:0009414,GO:0003677,GO:0009651,GO:0046872	None	gi|976921165|gb|KVI05866.1| LsmAD domain-containing protein [Cynara cardunculus var. scolymus]	PF12165.6
HH_001656-RA	GO:0010494,GO:0010603,GO:0034063,GO:0003723,GO:0003729	None	gi|976921165|gb|KVI05866.1| LsmAD domain-containing protein [Cynara cardunculus var. scolymus]	PF06741.11,PF14438.4
HH_001657-RA	GO:0005634,GO:0051082	None	gi|976921166|gb|KVI05867.1| Protein of unknown function DUF1296 [Cynara cardunculus var. scolymus]	PF06972.9
HH_001658-RA	GO:0009737,GO:0007186,GO:0005886	None	gi|1191664967|gb|OTG16936.1| putative G-protein gamma-like domain-containing protein [Helianthus annuus]	None
HH_001659-RA	GO:0005737,GO:0045116,GO:0097602,GO:0005634,GO:0080008,GO:0043224,GO:0031146,GO:0019788,GO:0006511,GO:0008270,GO:0031461,GO:0031462,GO:0031463,GO:0061630,GO:0031467	K03868	gi|586727440|ref|XP_006849719.1| RING-box protein 1a [Amborella trichopoda]	PF12678.5
HH_001660-RA	GO:0008299,GO:0046872,GO:0016702,GO:0031408,GO:0009507	K00454	gi|1228856401|ref|XP_021984540.1| linoleate 13S-lipoxygenase 3-1, chloroplastic [Helianthus annuus]	PF00305.17,PF01477.21
HH_001661-RA	GO:0016020,GO:0020037,GO:0080027,GO:0010333,GO:0016709,GO:0005506,GO:0016114,GO:0016021	K00513	gi|976921151|gb|KVI05852.1| cytochrome P450 [Cynara cardunculus var. scolymus]	PF00067.20
HH_001662-RA	GO:0004674,GO:0006468,GO:0042742,GO:0005524,GO:0005886	None	gi|1228856404|ref|XP_021984541.1| probable serine/threonine-protein kinase PBL12 [Helianthus annuus]	PF00069.23
HH_001663-RA	GO:0005737,GO:0000049,GO:0005049,GO:0071528,GO:0005643,GO:0005829,GO:0008536,GO:0006409,GO:0010014,GO:0008033,GO:0016363,GO:0009908	K14288	gi|1269944172|ref|XP_022721606.1| exportin-T-like isoform X10 [Durio zibethinus]	PF08389.10
HH_001664-RA	GO:0010150,GO:0008728,GO:0016301,GO:0015970,GO:0009507,GO:0015979,GO:0005524,GO:0005525	K01139	gi|976921150|gb|KVI05851.1| HD/PDEase domain-containing protein [Cynara cardunculus var. scolymus]	PF04607.15,PF13328.4
HH_001665-RA	GO:0016787	None	gi|976921148|gb|KVI05849.1| Alpha/beta hydrolase fold-1 [Cynara cardunculus var. scolymus]	PF00561.18
HH_001666-RA	None	None	gi|976921146|gb|KVI05847.1| Glutamine-Leucine-Glutamine, QLQ [Cynara cardunculus var. scolymus]	None
HH_001667-RA	GO:0005634,GO:0031542,GO:0045893,GO:0003677	None	gi|983174811|gb|AMB21233.1| MYB2 [Artemisia annua]	PF00249.29
HH_001668-RA	GO:0015031,GO:0005737,GO:0000045	K08336	gi|976921143|gb|KVI05844.1| Ubiquitin-like protein Atg12 [Cynara cardunculus var. scolymus]	PF04110.11
HH_001669-RA	GO:0016787,GO:0043196,GO:0042136,GO:0071926,GO:0098921,GO:0046340,GO:0007216,GO:0045211,GO:0019369,GO:0099055,GO:0005886,GO:0007405,GO:0046872,GO:0022008	None	gi|1269932292|ref|XP_022715300.1| uncharacterized protein LOC111274706 isoform X2 [Durio zibethinus]	PF01764.23,PF03893.14
HH_001670-RA	GO:0005737,GO:0004175,GO:0005839,GO:0043161,GO:0005634,GO:0010498,GO:0010499,GO:0004298,GO:0019773	None	gi|1228797972|ref|XP_022033546.1| proteasome subunit alpha type-6 [Helianthus annuus]	PF00227.24,PF10584.7
HH_001671-RA	None	None	None	None
HH_001672-RA	None	None	gi|976921155|gb|KVI05856.1| von Willebrand factor, type A [Cynara cardunculus var. scolymus]	None
HH_001673-RA	None	None	gi|976921158|gb|KVI05859.1| hypothetical protein Ccrd_015814, partial [Cynara cardunculus var. scolymus]	None
HH_001674-RA	GO:0016070,GO:0000290,GO:0042538,GO:0000339,GO:0005829,GO:0009631,GO:0000932,GO:1990726,GO:0003723,GO:0009414,GO:0006397	K12620	gi|1228856466|ref|XP_021984560.1| sm-like protein LSM1B [Helianthus annuus]	PF01423.20
HH_001675-RA	GO:0032580,GO:0016021	None	gi|1228797915|ref|XP_022033523.1| transmembrane protein 87A [Helianthus annuus]	PF06814.11
HH_001676-RA	GO:0004674,GO:0016021,GO:0009506,GO:0005524,GO:0080092	None	gi|976921120|gb|KVI05822.1| Leucine-rich repeat-containing protein [Cynara cardunculus var. scolymus]	PF00069.23,PF08263.10
HH_001677-RA	GO:2000022,GO:0009753,GO:0005634,GO:0009611,GO:0006952,GO:0031347	K13464	gi|976921121|gb|KVI05823.1| CO/COL/TOC1, conserved site-containing protein [Cynara cardunculus var. scolymus]	PF06200.12,PF09425.8
HH_001678-RA	GO:0005634,GO:0006397,GO:0003729	K13201	gi|976921122|gb|KVI05824.1| Nucleotide-binding, alpha-beta plait [Cynara cardunculus var. scolymus]	PF00076.20
HH_001679-RA	GO:0031969,GO:0009535,GO:0016021	None	gi|1228927197|ref|XP_022013623.1| protein FLUORESCENT IN BLUE LIGHT, chloroplastic-like [Helianthus annuus]	PF13424.4
HH_001680-RA	GO:0017056,GO:0031080,GO:0006355,GO:0005635,GO:0006606,GO:0000973,GO:0006406	K14301	gi|976921117|gb|KVI05819.1| Nuclear pore protein 84/107 [Cynara cardunculus var. scolymus]	PF04121.11
HH_001681-RA	GO:0046872,GO:0003677	None	gi|976921118|gb|KVI05820.1| SAP domain-containing protein [Cynara cardunculus var. scolymus]	PF02037.25
HH_001682-RA	GO:0006633,GO:0009536,GO:0006636,GO:0009570,GO:0005829,GO:0009631,GO:0005739,GO:0009793,GO:0004315,GO:0009507	None	gi|1228927203|ref|XP_022013627.1| 3-oxoacyl-[acyl-carrier-protein] synthase II, chloroplastic-like isoform X1 [Helianthus annuus]	PF00109.24,PF02801.20
HH_001683-RA	GO:0048443,GO:0010218,GO:0016887,GO:0009733,GO:0042626,GO:0009639,GO:0009734,GO:0060918,GO:0009637,GO:0043481,GO:0009926,GO:0010540,GO:0010541,GO:0005524,GO:0008361,GO:0090691,GO:0005886,GO:0055085,GO:0009640,GO:0010329,GO:0005829,GO:0009958,GO:0048364,GO:0048527,GO:0016021	None	gi|1191664996|gb|OTG16965.1| putative ABC transporter Tap-like, P-loop containing nucleoside triphosphate hydrolase [Helianthus annuus]	PF00005.25,PF00664.21
HH_001684-RA	GO:0009718,GO:0015995,GO:0005634,GO:0009416,GO:0045893,GO:0005886	None	gi|976900725|gb|KVH88893.1| hypothetical protein Ccrd_024878 [Cynara cardunculus var. scolymus]	None
HH_001685-RA	GO:0048868,GO:0005829,GO:0051537,GO:0005739,GO:0022900,GO:0005759,GO:0046872,GO:0009102,GO:0009055	K22071	gi|1228927210|ref|XP_022013630.1| adrenodoxin-like protein 2, mitochondrial [Helianthus annuus]	PF00111.25
HH_001686-RA	GO:0034504,GO:0090084,GO:0006457,GO:0045109,GO:0031072,GO:0005829,GO:0051087,GO:0030036,GO:0060717,GO:0005654,GO:0043154,GO:0030198,GO:0045892,GO:0051082,GO:0003677,GO:0048471,GO:0032880,GO:0030018,GO:0001671	None	gi|976921105|gb|KVI05807.1| DnaJ domain-containing protein [Cynara cardunculus var. scolymus]	PF00226.29
HH_001687-RA	GO:0005739,GO:0032981,GO:0010257,GO:0051082,GO:0006120	K18159	gi|1228856486|ref|XP_021984569.1| probable complex I intermediate-associated protein 30 isoform X1 [Helianthus annuus]	PF08547.10
HH_001688-RA	GO:0044212,GO:0003700,GO:0005634,GO:0005886,GO:2000280,GO:0009873,GO:0001666,GO:0070483	K09286	gi|976921127|gb|KVI05829.1| AP2/ERF domain-containing protein [Cynara cardunculus var. scolymus]	PF00847.18
HH_001689-RA	GO:0016485,GO:0004252,GO:0016020,GO:0005576,GO:0005886	None	gi|976921128|gb|KVI05830.1| Peptidase S8/S53 domain-containing protein [Cynara cardunculus var. scolymus]	PF00082.20
HH_001690-RA	GO:0016485,GO:0004252,GO:0016020,GO:0005576,GO:0005886	None	gi|976921128|gb|KVI05830.1| Peptidase S8/S53 domain-containing protein [Cynara cardunculus var. scolymus]	PF00082.20,PF02225.20,PF05922.14
HH_001691-RA	GO:0005634,GO:0046872,GO:0003677	None	gi|976921129|gb|KVI05831.1| ARID/BRIGHT DNA-binding domain-containing protein [Cynara cardunculus var. scolymus]	PF01388.19
HH_001692-RA	GO:0006446,GO:0005851,GO:0006413,GO:0003743	K03239	gi|976921130|gb|KVI05832.1| Initiation factor 2B-related protein [Cynara cardunculus var. scolymus]	PF01008.15
HH_001693-RA	GO:0005773,GO:0005829,GO:0009506,GO:0005886	None	gi|976921124|gb|KVI05826.1| Remorin, C-terminal [Cynara cardunculus var. scolymus]	PF03763.11
HH_001694-RA	GO:0005737,GO:0004175,GO:0005839,GO:0043161,GO:0005634,GO:0010498,GO:0010499,GO:0004298,GO:0019773	K02729	gi|976921125|gb|KVI05827.1| Proteasome, alpha-subunit, N-terminal domain-containing protein [Cynara cardunculus var. scolymus]	PF00227.24,PF10584.7
HH_001695-RA	GO:0042853,GO:0004021,GO:0005739,GO:0009058,GO:0030170,GO:0001666	None	gi|976921126|gb|KVI05828.1| Aminotransferase, class I/classII [Cynara cardunculus var. scolymus]	PF00155.19
HH_001696-RA	GO:0042545,GO:0005794,GO:0046910,GO:0051722,GO:0005618,GO:0005634,GO:0045330,GO:0030599,GO:0000139,GO:0005576,GO:0005886,GO:0071456,GO:0045490,GO:0005774,GO:0005768,GO:0009506,GO:0005802	None	gi|1228869155|ref|XP_021989901.1| pectinesterase 1 [Helianthus annuus]	PF01095.17,PF04043.13
HH_001697-RA	None	None	None	None
HH_001698-RA	GO:0042545,GO:0046910,GO:0005618,GO:0030599,GO:0005576,GO:0045330,GO:0045490	None	gi|1228856507|ref|XP_021984579.1| pectinesterase-like [Helianthus annuus]	PF01095.17,PF04043.13
HH_001699-RA	GO:0005783,GO:0016021,GO:0000209,GO:1902457,GO:0030433,GO:0042631,GO:0061631,GO:0005524	K04554	gi|1228856509|ref|XP_021984580.1| probable ubiquitin-conjugating enzyme E2 33 [Helianthus annuus]	PF00179.24
HH_001700-RA	None	None	gi|976921090|gb|KVI05792.1| hypothetical protein Ccrd_015831 [Cynara cardunculus var. scolymus]	None
HH_001701-RA	GO:0016567,GO:0016740,GO:0046872,GO:0016021,GO:0080167	None	gi|1191680627|gb|OTG32590.1| putative zinc finger, RING/FYVE/PHD-type [Helianthus annuus]	PF13639.4
HH_001702-RA	GO:0016567,GO:0016740,GO:0046872,GO:0016021	None	gi|976921088|gb|KVI05790.1| Zinc finger, RING/FYVE/PHD-type [Cynara cardunculus var. scolymus]	PF13639.4
HH_001703-RA	GO:0006004,GO:0046922,GO:0016021	K03691	gi|976921086|gb|KVI05788.1| hypothetical protein Ccrd_015835 [Cynara cardunculus var. scolymus]	None
HH_001704-RA	GO:0005737,GO:0016787,GO:0005634,GO:0030163,GO:0000502,GO:0005524	K03061	gi|976921085|gb|KVI05787.1| 26S proteasome subunit P45 [Cynara cardunculus var. scolymus]	PF00004.27
HH_001705-RA	GO:0006468,GO:0005829,GO:0005634,GO:0004675,GO:0005886,GO:0016021,GO:0005524	None	gi|976921084|gb|KVI05786.1| Leucine-rich repeat-containing protein [Cynara cardunculus var. scolymus]	PF07714.15,PF08263.10,PF13516.4
HH_001706-RA	GO:0009826,GO:0045851,GO:0016021,GO:0004674,GO:0004888,GO:0001653,GO:0005524,GO:0005886,GO:0031347,GO:0042802	None	gi|976921108|gb|KVI05810.1| Concanavalin A-like lectin/glucanase, subgroup [Cynara cardunculus var. scolymus]	PF07714.15,PF08263.10,PF13855.4
HH_001707-RA	GO:0009941,GO:0009534,GO:0005829,GO:0016020,GO:0016166,GO:0009509,GO:0016117,GO:0016491,GO:0009507	K02293	gi|976921092|gb|KVI05794.1| Amine oxidase [Cynara cardunculus var. scolymus]	PF01593.22,PF01764.23
HH_001708-RA	GO:0006874,GO:0016021,GO:0070588,GO:0005623,GO:0009705,GO:0015369	K07300	gi|976921109|gb|KVI05811.1| Calcium/proton exchanger [Cynara cardunculus var. scolymus]	PF01699.22
HH_001709-RA	GO:0010225,GO:0016925,GO:0004222,GO:0010224,GO:0061665,GO:0005635,GO:0019985,GO:0032183,GO:0006974,GO:0000324,GO:1990414,GO:0046872,GO:1990466,GO:0008237	K22685	gi|976921106|gb|KVI05808.1| WLM-like protein [Cynara cardunculus var. scolymus]	PF00641.16,PF08325.8
HH_001710-RA	GO:0050660,GO:0016614,GO:0046593	K08248	gi|1228927237|ref|XP_022013640.1| (R)-mandelonitrile lyase-like isoform X1 [Helianthus annuus]	PF00732.17,PF05199.11
HH_001711-RA	GO:0005737,GO:0048557,GO:0048661,GO:0051151,GO:0003729,GO:0030514,GO:0042803	None	gi|976921107|gb|KVI05809.1| Glucose-methanol-choline oxidoreductase, C-terminal [Cynara cardunculus var. scolymus]	PF00076.20
HH_001712-RA	GO:0006468,GO:0016021,GO:0004674,GO:0005576,GO:0005886,GO:0019199,GO:0005524	None	gi|1228927243|ref|XP_022013644.1| receptor-like protein kinase isoform X1 [Helianthus annuus]	PF00069.23,PF08263.10,PF13855.4
HH_001713-RA	GO:0006468,GO:0016021,GO:0004674,GO:0005576,GO:0005886,GO:0019199,GO:0005524	None	gi|976921112|gb|KVI05814.1| hypothetical protein Ccrd_015844, partial [Cynara cardunculus var. scolymus]	PF07714.15
HH_001714-RA	GO:0038023,GO:0071230,GO:0019722,GO:0005773,GO:0016021,GO:0005262,GO:0015276,GO:0006816,GO:0008066,GO:0005886	None	gi|976921113|gb|KVI05815.1| Extracellular ligand-binding receptor [Cynara cardunculus var. scolymus]	PF00060.24,PF00497.18,PF01094.26
HH_001715-RA	GO:0015986,GO:0046933,GO:0000275,GO:0005634,GO:0005739,GO:0005743,GO:0005753	K02135	gi|1227896892|ref|XP_021897296.1| ATP synthase subunit epsilon, mitochondrial [Carica papaya]	PF04627.11
HH_001716-RA	GO:0000460,GO:0005730,GO:0030687,GO:0000470	K14842	gi|976921111|gb|KVI05813.1| hypothetical protein Ccrd_015847 [Cynara cardunculus var. scolymus]	PF01201.20
HH_001717-RA	GO:0005794,GO:0016021,GO:0000139,GO:0071555,GO:0016757,GO:0005634	None	gi|976921114|gb|KVI05816.1| hypothetical protein Ccrd_015848 [Cynara cardunculus var. scolymus]	PF13641.4
HH_001718-RA	GO:0009534,GO:0015995,GO:0006783,GO:0009570,GO:0043495,GO:0009791,GO:0033014,GO:0048037,GO:0009507,GO:0009767,GO:0070455	None	gi|976921115|gb|KVI05817.1| FMN-binding split barrel [Cynara cardunculus var. scolymus]	PF10615.7
HH_001719-RA	GO:0052325,GO:0005797,GO:0005794,GO:0016021,GO:0005802,GO:0097502,GO:0000139,GO:0051753,GO:0006004,GO:0005768,GO:0010412	None	gi|976921138|gb|KVI05840.1| GDP-fucose protein O-fucosyltransferase [Cynara cardunculus var. scolymus]	PF10250.7
HH_001720-RA	GO:0043231,GO:0009555,GO:0016021,GO:0016020,GO:0009567,GO:0019829,GO:0005516,GO:0005886,GO:0005388,GO:0046872,GO:0005524	None	gi|1228927250|ref|XP_022013647.1| calcium-transporting ATPase 9, plasma membrane-type [Helianthus annuus]	PF00122.18,PF00689.19,PF00690.24,PF00702.24,PF12515.6,PF13246.4
HH_001721-RA	GO:0005794,GO:0005783,GO:0006486,GO:0000137,GO:0016021,GO:0005802,GO:0000139,GO:0004571,GO:0005509,GO:0006491,GO:0005768,GO:0004559	K01230	gi|976921140|gb|KVI05842.1| Glycoside hydrolase, family 47 [Cynara cardunculus var. scolymus]	PF01532.18
HH_001722-RA	GO:0005829,GO:0005634,GO:0007623,GO:0009637,GO:0019005	None	gi|976921135|gb|KVI05837.1| F-box domain, cyclin-like protein [Cynara cardunculus var. scolymus]	PF13415.4,PF13418.4
HH_001723-RA	GO:0005794,GO:0005797,GO:0016021,GO:0005802,GO:0009061,GO:0071456,GO:0005768	None	gi|976921134|gb|KVI05836.1| Kelch repeat type 1 [Cynara cardunculus var. scolymus]	PF01344.23,PF13964.4
HH_001724-RA	GO:0016021,GO:2001007,GO:0005886	None	gi|976921137|gb|KVI05839.1| hypothetical protein Ccrd_015856, partial [Cynara cardunculus var. scolymus]	None
HH_001725-RA	GO:0033678,GO:1990248,GO:0016180,GO:0016604,GO:0005634,GO:0005657,GO:0006364,GO:0006369,GO:0035649,GO:0005524,GO:0005737,GO:0008033,GO:0006283,GO:0001147,GO:0031124,GO:0060257,GO:0031126,GO:0019904,GO:0045454,GO:0043139,GO:0045005,GO:0005623,GO:0032574,GO:0003723,GO:0006353,GO:0006378,GO:0003729	K10706	gi|1228856547|ref|XP_021984600.1| uncharacterized protein LOC110880324 isoform X1 [Helianthus annuus]	PF12726.5,PF13086.4,PF13087.4
HH_001726-RA	GO:0032502,GO:0009658,GO:0006355,GO:0006353,GO:0003690,GO:0009506,GO:0009507	K15032	gi|976921099|gb|KVI05801.1| Mitochodrial transcription termination factor-related protein [Cynara cardunculus var. scolymus]	PF02536.12
HH_001727-RA	None	None	gi|976921103|gb|KVI05805.1| START domain-containing protein [Cynara cardunculus var. scolymus]	None
HH_001728-RA	GO:0005737,GO:0005829,GO:0005634,GO:0003729	None	gi|976921102|gb|KVI05804.1| YTH domain-containing protein [Cynara cardunculus var. scolymus]	PF04146.13
HH_001729-RA	GO:0031969,GO:0009941,GO:0010207,GO:0009535,GO:0009523,GO:0042651,GO:0009570,GO:0006413,GO:0009507	None	gi|976921101|gb|KVI05803.1| Galactose-binding domain-like protein [Cynara cardunculus var. scolymus]	PF08547.10,PF13460.4
HH_001730-RA	GO:0004814,GO:0006420,GO:0009570,GO:0005829,GO:0005739,GO:0009793,GO:0005524,GO:0009507	None	gi|976903464|gb|KVH91348.1| Aminoacyl-tRNA synthetase, class 1a, anticodon-binding [Cynara cardunculus var. scolymus]	PF00750.17
HH_001731-RA	None	None	gi|1025089881|ref|XP_016456714.1| PREDICTED: protein FAM63A-like [Nicotiana tabacum]	None
HH_001732-RA	None	None	None	None
HH_001733-RA	None	None	gi|976908543|gb|KVH95760.1| Pentatricopeptide repeat-containing protein [Cynara cardunculus var. scolymus]	None
HH_001734-RA	None	None	None	None
HH_001735-RA	GO:0003735,GO:0032543,GO:0005739,GO:0005763	K17411	gi|976918038|gb|KVI03268.1| Ribosomal protein S27/S33, mitochondrial [Cynara cardunculus var. scolymus]	PF08293.9
HH_001736-RA	GO:0010142,GO:0016126,GO:0005777,GO:0004631,GO:0019287,GO:0005524	K00938	gi|976908557|gb|KVH95774.1| GHMP kinase, C-terminal domain-containing protein [Cynara cardunculus var. scolymus]	PF00288.24,PF08544.11
HH_001737-RA	GO:0016197,GO:0015031,GO:0030119	K19022	gi|976908556|gb|KVH95773.1| hypothetical protein Ccrd_002165 [Cynara cardunculus var. scolymus]	None
HH_001738-RA	GO:0005634,GO:0070063,GO:0003712	K12824	gi|1191633363|gb|OTF85506.1| putative WW domain, FF domain protein [Helianthus annuus]	PF00397.24,PF01846.17
HH_001739-RA	GO:0005737,GO:0005634,GO:0004364,GO:0009536,GO:0009407	None	gi|1228927768|ref|XP_022013941.1| uncharacterized protein LOC110913418 [Helianthus annuus]	PF14303.4
HH_001740-RA	None	None	gi|976908558|gb|KVH95775.1| C2 calcium-dependent membrane targeting [Cynara cardunculus var. scolymus]	None
HH_001741-RA	GO:0005737,GO:0046872,GO:0005096	K12489	gi|976908564|gb|KVH95781.1| Ankyrin repeat-containing protein [Cynara cardunculus var. scolymus]	PF00169.27,PF01412.16,PF12796.5,PF16746.3
HH_001742-RA	GO:0030674,GO:0005840,GO:1903052,GO:0009570,GO:0030163,GO:0008233	None	gi|976908547|gb|KVH95764.1| Adaptor protein ClpS, core [Cynara cardunculus var. scolymus]	PF02617.15
HH_001743-RA	None	None	gi|976908495|gb|KVH95713.1| hypothetical protein Ccrd_002171 [Cynara cardunculus var. scolymus]	None
HH_001744-RA	GO:0003700,GO:0010197,GO:0000741,GO:0005634,GO:0003677	None	gi|976908494|gb|KVH95712.1| High mobility group (HMG) box domain-containing protein [Cynara cardunculus var. scolymus]	PF00505.17
HH_001745-RA	GO:0005829,GO:0030374,GO:0006355,GO:0005509,GO:0009651,GO:0055078,GO:0005634	None	gi|976908498|gb|KVH95716.1| DBC1/CARP1-like protein, partial [Cynara cardunculus var. scolymus]	PF14443.4
HH_001746-RA	None	None	gi|976908499|gb|KVH95717.1| Protein of unknown function DUF3755 [Cynara cardunculus var. scolymus]	PF12579.6
HH_001747-RA	GO:0016021,GO:0005886,GO:0005524,GO:0004672	None	gi|976908496|gb|KVH95714.1| Leucine-rich repeat-containing protein [Cynara cardunculus var. scolymus]	PF00069.23,PF00560.31,PF08263.10
HH_001748-RA	None	K10904	gi|976908497|gb|KVH95715.1| Replication fork protection component Swi3 [Cynara cardunculus var. scolymus]	PF00098.21
HH_001749-RA	GO:0005576,GO:0016788,GO:0016042	None	gi|1228821192|ref|XP_021969405.1| GDSL esterase/lipase At3g62280-like [Helianthus annuus]	PF00657.20
HH_001750-RA	GO:0032007,GO:0035556,GO:0045792,GO:2001236,GO:0006469	None	gi|976908491|gb|KVH95709.1| DEP domain-containing protein [Cynara cardunculus var. scolymus]	PF00462.22,PF00610.19,PF04784.12
HH_001751-RA	None	None	gi|1228822921|ref|XP_021970113.1| uncharacterized protein LOC110865200 [Helianthus annuus]	PF00610.19,PF04784.12
HH_001752-RA	None	None	gi|1228822924|ref|XP_021970114.1| uncharacterized protein LOC110865202 isoform X1 [Helianthus annuus]	PF04836.10,PF05004.11
HH_001753-RA	None	None	gi|1191633353|gb|OTF85496.1| putative alpha/Beta hydrolase fold protein [Helianthus annuus]	PF07082.9
HH_001754-RA	GO:0000724,GO:0009536,GO:0009507,GO:0003677	None	gi|976908529|gb|KVH95747.1| hypothetical protein Ccrd_002181, partial [Cynara cardunculus var. scolymus]	None
HH_001755-RA	GO:0006325,GO:0008168,GO:0005634,GO:0032259,GO:0005694	K11426	gi|976908528|gb|KVH95746.1| SET domain-containing protein [Cynara cardunculus var. scolymus]	PF00856.26
HH_001756-RA	GO:1905775,GO:0042127,GO:0042555,GO:0000727,GO:0005634,GO:0005829,GO:0010082,GO:0003688,GO:0009793,GO:0006267,GO:0000347,GO:0003678,GO:0046872,GO:0006268,GO:0003697,GO:0005524,GO:1902975	K02540	gi|976908527|gb|KVH95745.1| DNA replication licensing factor Mcm2 [Cynara cardunculus var. scolymus]	PF00493.21,PF12619.6,PF14551.4,PF17207.1
HH_001757-RA	GO:0016021,GO:0005886	None	gi|976908526|gb|KVH95744.1| SNARE associated Golgi protein [Cynara cardunculus var. scolymus]	PF09335.9
HH_001758-RA	GO:0042546,GO:0005618,GO:0048046,GO:0071555,GO:0016762,GO:0004553,GO:0010411	None	gi|1228953710|ref|XP_022025470.1| probable xyloglucan endotransglucosylase/hydrolase protein B [Helianthus annuus]	PF00722.19
HH_001759-RA	GO:0018230,GO:0005794,GO:0005783,GO:0005829,GO:0006612,GO:0005886,GO:0019706,GO:0016021	None	gi|976908525|gb|KVH95743.1| Zinc finger, DHHC-type, palmitoyltransferase, partial [Cynara cardunculus var. scolymus]	PF01529.18
HH_001760-RA	GO:0005737,GO:0071013,GO:0000398,GO:2000636,GO:0003724,GO:0003723,GO:0005634,GO:1903800,GO:0005524	K12858	gi|976908524|gb|KVH95742.1| DNA/RNA helicase, DEAD/DEAH box type, N-terminal [Cynara cardunculus var. scolymus]	PF00270.27,PF00271.29
HH_001761-RA	GO:0005634,GO:0006357,GO:0000082,GO:0006351,GO:0051726	K04681	gi|1228822950|ref|XP_021970128.1| retinoblastoma-related protein [Helianthus annuus]	PF01857.18,PF01858.15,PF11934.6
HH_001762-RA	GO:0005634,GO:0006357,GO:0000082,GO:0006351,GO:0051726	K06618	gi|1228822950|ref|XP_021970128.1| retinoblastoma-related protein [Helianthus annuus]	PF01857.18,PF01858.15,PF11934.6
HH_001763-RA	GO:0000028,GO:0042788,GO:0022626,GO:0022627,GO:0005618,GO:0003735,GO:0003723,GO:0046872,GO:0006412,GO:0009506,GO:0005840	K02978	gi|719982531|ref|XP_010250479.1| PREDICTED: 40S ribosomal protein S27-2 [Nelumbo nucifera]	PF01667.15
HH_001764-RA	None	None	gi|976908531|gb|KVH95749.1| hypothetical protein Ccrd_002189, partial [Cynara cardunculus var. scolymus]	None
HH_001765-RA	GO:0005737,GO:0004842,GO:0008270	None	gi|976908505|gb|KVH95723.1| Zinc finger, RING/FYVE/PHD-type [Cynara cardunculus var. scolymus]	PF12678.5
HH_001766-RA	GO:0016126,GO:0005794,GO:0016125,GO:0005783,GO:0020037,GO:0016021,GO:0008398,GO:0005886,GO:0008168,GO:0005506,GO:0032259,GO:0055114,GO:0016491	K05917	gi|976908506|gb|KVH95724.1| cytochrome P450 [Cynara cardunculus var. scolymus]	PF00067.20
HH_001767-RA	GO:0009535,GO:0009579,GO:0031977,GO:0009543,GO:0003755,GO:0009507	None	gi|641839210|gb|KDO58143.1| hypothetical protein CISIN_1g038431mg [Citrus sinensis]	PF00254.26
HH_001768-RA	GO:0005737,GO:0004801,GO:0005975,GO:0006098	K00616	gi|743880414|ref|XP_011036191.1| PREDICTED: uncharacterized protein LOC105133779 [Populus euphratica]	PF00923.17
HH_001769-RA	GO:0016021,GO:0051537,GO:0008121,GO:0006122,GO:0005739,GO:0005750,GO:0046872,GO:0016491	K00411	gi|976908503|gb|KVH95721.1| Rieske [2Fe-2S] iron-sulfur domain-containing protein, partial [Cynara cardunculus var. scolymus]	PF00355.24,PF02921.12
HH_001770-RA	GO:0010216,GO:0005720,GO:0042393,GO:0010428,GO:0008327,GO:0004842,GO:0005634,GO:0032776,GO:0090309,GO:0010429,GO:0010385,GO:0031508,GO:0046872,GO:0016567,GO:0003682,GO:0061630,GO:0010424,GO:0051301,GO:0010369	K10638	gi|976908533|gb|KVH95751.1| hypothetical protein Ccrd_002196 [Cynara cardunculus var. scolymus]	PF02182.15,PF13445.4,PF13920.4
HH_001771-RA	GO:0010216,GO:0005720,GO:0042393,GO:0010428,GO:0008327,GO:0004842,GO:0005634,GO:0032776,GO:0090309,GO:0010429,GO:0010385,GO:0031508,GO:0046872,GO:0016567,GO:0003682,GO:0061630,GO:0010424,GO:0051301,GO:0010369	K10638	gi|976908533|gb|KVH95751.1| hypothetical protein Ccrd_002196 [Cynara cardunculus var. scolymus]	PF02182.15,PF13445.4,PF13920.4
HH_001772-RA	None	None	gi|976908501|gb|KVH95719.1| Protein of unknown function DUF2301 [Cynara cardunculus var. scolymus]	PF10063.7
HH_001773-RA	None	None	None	None
HH_001774-RA	GO:0031305,GO:0015234,GO:0090422,GO:0005739,GO:0030974	K15108	gi|976908534|gb|KVH95752.1| Mitochondrial carrier domain-containing protein [Cynara cardunculus var. scolymus]	PF00153.25
HH_001775-RA	GO:0044212,GO:0071497,GO:0009737,GO:0009753,GO:0003700,GO:0019760,GO:0005634,GO:0009651,GO:0009723,GO:0045893,GO:0009414,GO:0009873,GO:0009751	None	gi|1228947968|ref|XP_022022794.1| ethylene-responsive transcription factor ERF113-like [Helianthus annuus]	PF00847.18
HH_001776-RA	GO:0008022,GO:0070940,GO:0005634,GO:0008420,GO:0003723,GO:0009651,GO:1900369,GO:0009788,GO:0046872	K18999	gi|976908535|gb|KVH95753.1| BRCT domain-containing protein [Cynara cardunculus var. scolymus]	PF03031.16
HH_001777-RA	GO:0043231,GO:0008270,GO:0005739,GO:0009451	None	gi|976924492|gb|KVI08451.1| Pentatricopeptide repeat-containing protein [Cynara cardunculus var. scolymus]	PF01535.18,PF13041.4,PF14432.4
HH_001778-RA	GO:2000022,GO:0009753,GO:0005634,GO:0009611,GO:0006952,GO:0042803,GO:0031347,GO:0010112	K13464	gi|976908517|gb|KVH95735.1| CO/COL/TOC1, conserved site-containing protein [Cynara cardunculus var. scolymus]	PF06200.12,PF09425.8
HH_001779-RA	GO:0009845,GO:0009793,GO:0009536,GO:0010029,GO:0098755	None	gi|1228943872|ref|XP_022021172.1| GEM-like protein 5 [Helianthus annuus]	None
HH_001780-RA	GO:0009845,GO:0009793,GO:0009536,GO:0010029,GO:0098755	None	gi|976908518|gb|KVH95736.1| hypothetical protein Ccrd_002201 [Cynara cardunculus var. scolymus]	PF02893.18
HH_001781-RA	None	None	None	None
HH_001782-RA	GO:0007021,GO:0015631,GO:0015630,GO:0006457,GO:0005829,GO:0005777,GO:0007023,GO:0048487	K17292	gi|976908520|gb|KVH95738.1| hypothetical protein Ccrd_002203 [Cynara cardunculus var. scolymus]	PF02970.14
HH_001783-RA	GO:0043161,GO:0005634,GO:0061631,GO:0005524,GO:0000209	K04649	gi|1228822913|ref|XP_021970109.1| ubiquitin-conjugating enzyme E2 27-like [Helianthus annuus]	PF00179.24,PF00627.29
HH_001784-RA	GO:0005886	None	gi|976908514|gb|KVH95732.1| Arfaptin homology (AH) domain/BAR domain-containing protein [Cynara cardunculus var. scolymus]	None
HH_001785-RA	GO:0004739,GO:0006086,GO:0006096,GO:0005967	K00162	gi|976921046|gb|KVI05749.1| hypothetical protein Ccrd_015879 [Cynara cardunculus var. scolymus]	PF02779.22,PF02780.18
HH_001786-RA	GO:0010150,GO:0009737,GO:0010089,GO:0003700,GO:0005634,GO:0045892,GO:0016032,GO:0003677,GO:0009651	None	gi|976908516|gb|KVH95734.1| hypothetical protein Ccrd_002207 [Cynara cardunculus var. scolymus]	PF02365.13
HH_001787-RA	GO:0046475,GO:0006071,GO:0008889	K18696	gi|976908521|gb|KVH95739.1| Glycerophosphoryl diester phosphodiesterase [Cynara cardunculus var. scolymus]	PF03009.15
HH_001788-RA	GO:0006952,GO:0006468,GO:0009816,GO:0045087,GO:0005886,GO:0046777,GO:0004675,GO:0004674,GO:0042742,GO:0004672,GO:0002221,GO:0005524	K13430	gi|976908522|gb|KVH95740.1| hypothetical protein Ccrd_002209 [Cynara cardunculus var. scolymus]	PF07714.15
HH_001789-RA	GO:0005737,GO:0009734,GO:0005634,GO:0007275,GO:1900140,GO:0040008	None	gi|976908487|gb|KVH95705.1| Auxin responsive SAUR protein [Cynara cardunculus var. scolymus]	PF02519.12
HH_001790-RA	GO:0009536,GO:0009737,GO:0051607,GO:0060548,GO:0030371,GO:0000932,GO:0050832,GO:0012501,GO:0002237,GO:0042742,GO:0003729,GO:0005829,GO:0031347,GO:0002229	None	gi|976908486|gb|KVH95704.1| GYF-like protein, partial [Cynara cardunculus var. scolymus]	PF02213.14
HH_001791-RA	GO:0009535,GO:0009534,GO:0009536,GO:0009533,GO:0010275,GO:0031977,GO:0051082,GO:0042026,GO:0003755,GO:0043424,GO:0016018,GO:0009579,GO:0009507	None	gi|1228806911|ref|XP_022036818.1| photosynthetic NDH subunit of lumenal location 5, chloroplastic-like [Helianthus annuus]	PF00160.19
HH_001792-RA	GO:0009535,GO:0009534,GO:0009536,GO:0009533,GO:0010275,GO:0031977,GO:0051082,GO:0042026,GO:0003755,GO:0043424,GO:0016018,GO:0009579,GO:0009507	None	gi|976908485|gb|KVH95703.1| Cyclophilin-like peptidyl-prolyl cis-trans isomerase domain-containing protein [Cynara cardunculus var. scolymus]	PF00160.19
HH_001793-RA	GO:0009506	None	gi|1228806909|ref|XP_022036817.1| ACT domain-containing protein ACR4-like [Helianthus annuus]	PF01842.23
HH_001794-RA	GO:0016021,GO:0006694,GO:0016491	None	gi|976908483|gb|KVH95701.1| Glucose/ribitol dehydrogenase, partial [Cynara cardunculus var. scolymus]	PF00106.23
HH_001795-RA	None	None	gi|976908483|gb|KVH95701.1| Glucose/ribitol dehydrogenase, partial [Cynara cardunculus var. scolymus]	None
HH_001796-RA	GO:0016021,GO:0006694,GO:0016491	None	gi|1228806899|ref|XP_022036812.1| 11-beta-hydroxysteroid dehydrogenase-like 4A isoform X1 [Helianthus annuus]	PF00106.23
HH_001797-RA	GO:0016021,GO:0005811,GO:0006694,GO:0070524	K11166	gi|976908481|gb|KVH95699.1| Glucose/ribitol dehydrogenase [Cynara cardunculus var. scolymus]	PF00106.23
HH_001798-RA	None	None	gi|1228913102|ref|XP_022008033.1| uncharacterized protein LOC110907348 [Helianthus annuus]	None
HH_001799-RA	GO:0016021,GO:2000012,GO:0040008,GO:0009959,GO:0009958,GO:0005886,GO:0005634	None	gi|976908490|gb|KVH95708.1| hypothetical protein Ccrd_002218 [Cynara cardunculus var. scolymus]	None
HH_001800-RA	GO:0044212,GO:0000122,GO:0003700,GO:0005634,GO:0010055,GO:0000978,GO:0032107,GO:0048527,GO:0043620	None	gi|976908489|gb|KVH95707.1| DNA-binding WRKY [Cynara cardunculus var. scolymus]	PF03106.13
HH_001801-RA	None	None	gi|976908511|gb|KVH95729.1| Protein of unknown function DUF1664 [Cynara cardunculus var. scolymus]	PF07889.10
HH_001802-RA	None	None	None	None
HH_001803-RA	GO:0003700,GO:0005634,GO:0045944,GO:0000977,GO:0046983,GO:0009908	None	gi|283476340|emb|CAX65571.1| GRCD5 protein [Gerbera hybrid cultivar]	PF00319.16,PF01486.15
HH_001804-RA	GO:0003700,GO:0005634,GO:0009873,GO:0003677	K09287	gi|976908510|gb|KVH95728.1| AP2/ERF domain-containing protein [Cynara cardunculus var. scolymus]	PF02362.19
HH_001805-RA	None	None	gi|1228822794|ref|XP_021970063.1| uncharacterized protein LOC110865151 [Helianthus annuus]	None
HH_001806-RA	GO:0043565,GO:0005829,GO:0006355,GO:0045944,GO:0005516,GO:0005634	None	gi|976908500|gb|KVH95718.1| Ankyrin repeat-containing protein [Cynara cardunculus var. scolymus]	PF00612.25,PF01833.22,PF03859.14,PF12796.5
HH_001807-RA	GO:0005737,GO:0006606,GO:0005634,GO:0005635,GO:0044613,GO:0006913	None	gi|976908509|gb|KVH95727.1| Nuclear transport factor 2 [Cynara cardunculus var. scolymus]	PF02136.18
HH_001808-RA	None	None	gi|976908477|gb|KVH95696.1| Endoplasmic reticulum, stress-associated Ramp4 [Cynara cardunculus var. scolymus]	PF06624.10
HH_001809-RA	GO:0005634,GO:0046872,GO:0003677	None	gi|976908478|gb|KVH95697.1| Transcription factor, SBP-box [Cynara cardunculus var. scolymus]	PF03110.12
HH_001810-RA	None	None	gi|976908459|gb|KVH95678.1| Uncharacterized protein family UPF0250 [Cynara cardunculus var. scolymus]	PF04359.12
HH_001811-RA	GO:0009535,GO:0016168,GO:0009522,GO:0009523,GO:0016021,GO:0018298,GO:0046872,GO:0009765	K08908	gi|1228954649|ref|XP_022025858.1| chlorophyll a-b binding protein, chloroplastic-like [Helianthus annuus]	PF00504.19
HH_001812-RA	GO:0016567,GO:0005634	None	gi|976908461|gb|KVH95680.1| F-box domain, cyclin-like protein [Cynara cardunculus var. scolymus]	PF01753.16
HH_001813-RA	GO:0005742,GO:0045040,GO:0016021	None	gi|1228947643|ref|XP_022022659.1| mitochondrial import receptor subunit TOM20-like [Helianthus annuus]	PF06552.10
HH_001814-RA	GO:0005787,GO:0008233,GO:0030176,GO:0045047,GO:0006465	K12946	gi|976908463|gb|KVH95682.1| hypothetical protein Ccrd_002235 [Cynara cardunculus var. scolymus]	PF06645.11
HH_001815-RA	GO:0005783,GO:0010053,GO:0009913,GO:0016021,GO:0006487,GO:0009311,GO:0005739,GO:0005789,GO:0004573,GO:0004558	K01228	gi|1228954145|ref|XP_022025649.1| mannosyl-oligosaccharide glucosidase GCS1 [Helianthus annuus]	PF03200.14
HH_001816-RA	GO:0005783,GO:0010053,GO:0009913,GO:0016021,GO:0006487,GO:0009311,GO:0005739,GO:0005789,GO:0004573,GO:0004558	K01228	gi|976908465|gb|KVH95684.1| Glycoside hydrolase, family 63 [Cynara cardunculus var. scolymus]	PF03200.14,PF16923.3
HH_001817-RA	None	None	None	None
HH_001818-RA	GO:0005737,GO:0004175,GO:0005839,GO:0043161,GO:0005829,GO:0010498,GO:0010499,GO:0019774,GO:0004298,GO:0000502,GO:0005634	K02737	gi|1191665061|gb|OTG17029.1| putative nucleophile aminohydrolase (Ntn hydrolases) superfamily protein [Helianthus annuus]	PF00227.24
HH_001819-RA	GO:0005737,GO:0016567,GO:0005634,GO:0004842,GO:0070696	None	gi|976908457|gb|KVH95676.1| Armadillo [Cynara cardunculus var. scolymus]	PF04564.13
HH_001820-RA	None	None	gi|976908448|gb|KVH95667.1| EEIG1/EHBP1 N-terminal domain-containing protein [Cynara cardunculus var. scolymus]	None
HH_001821-RA	GO:0006163,GO:0005737,GO:0005524,GO:0004017	K00939	gi|1228822861|ref|XP_021970086.1| adenylate kinase 4-like [Helianthus annuus]	PF00406.20,PF05191.12
HH_001822-RA	GO:0034440,GO:0031408,GO:0009611,GO:0016165,GO:0009695,GO:0005886,GO:0046872,GO:0009507	K00454	gi|1216291472|ref|XP_021630634.1| lipoxygenase 6, chloroplastic [Manihot esculenta]	PF00305.17,PF01477.21
HH_001823-RA	None	None	gi|1228944957|ref|XP_022021651.1| uncharacterized protein LOC110921608 [Helianthus annuus]	PF12056.6
HH_001824-RA	None	None	None	None
HH_001825-RA	GO:0006468,GO:0005634,GO:0007346,GO:0004693,GO:0008353,GO:0010468,GO:0005524	None	gi|976908451|gb|KVH95670.1| Protein kinase, catalytic domain-containing protein [Cynara cardunculus var. scolymus]	PF00069.23
HH_001826-RA	GO:0016021,GO:0005886	K09775	gi|976908452|gb|KVH95671.1| hypothetical protein Ccrd_002244 [Cynara cardunculus var. scolymus]	PF02681.12
HH_001827-RA	GO:0005654,GO:0032201,GO:0005829,GO:0006270,GO:0000082,GO:0003887,GO:0006260,GO:0003677,GO:0046982,GO:0005658	K02321	gi|1228822867|ref|XP_021970090.1| DNA polymerase alpha subunit B [Helianthus annuus]	PF04042.14,PF08418.8
HH_001828-RA	None	None	gi|1228787023|ref|XP_022028502.1| uncharacterized protein LOC110929644 [Helianthus annuus]	None
HH_001829-RA	GO:0016021,GO:0043090,GO:0015293,GO:0003333,GO:0009536,GO:0080167,GO:0005886,GO:0015171	None	gi|1228819726|ref|XP_021968824.1| lysine histidine transporter 1-like [Helianthus annuus]	PF01490.16
HH_001830-RA	GO:0004365,GO:0005730,GO:0005618,GO:0051287,GO:0005829,GO:0005886,GO:0005777,GO:0050661,GO:0005739,GO:0006979,GO:0005634,GO:0005576,GO:0006094,GO:0008270,GO:0009507,GO:0003677,GO:0046686,GO:0005507,GO:0006096,GO:0009506,GO:0042742	None	gi|976911191|gb|KVH97848.1| Glyceraldehyde 3-phosphate dehydrogenase, catalytic domain-containing protein [Cynara cardunculus var. scolymus]	PF00044.22,PF02800.18
HH_001831-RA	GO:0005737,GO:0007346,GO:0005635,GO:0005634,GO:0005828,GO:0010369,GO:0005654,GO:0005876,GO:0000776,GO:0007094,GO:0051301,GO:0000777	K02537	gi|1228822819|ref|XP_021970075.1| mitotic spindle checkpoint protein MAD2-like [Helianthus annuus]	PF02301.16
HH_001832-RA	None	None	gi|976908470|gb|KVH95689.1| hypothetical protein Ccrd_002252 [Cynara cardunculus var. scolymus]	PF09588.8
HH_001833-RA	GO:0016567,GO:0009788,GO:0005634,GO:0005829	None	gi|976908469|gb|KVH95688.1| F-box domain, cyclin-like protein, partial [Cynara cardunculus var. scolymus]	PF12937.5
HH_001834-RA	GO:0016787,GO:0009056,GO:0080030	K14350	gi|976908476|gb|KVH95695.1| Alpha/beta hydrolase fold-3 [Cynara cardunculus var. scolymus]	PF07859.11
HH_001835-RA	GO:0004674,GO:0016021,GO:0005524	None	gi|1228953630|ref|XP_022025435.1| probable LRR receptor-like serine/threonine-protein kinase At1g67720 [Helianthus annuus]	PF07714.15,PF12819.5,PF13855.4
HH_001836-RA	None	None	gi|976908474|gb|KVH95693.1| hypothetical protein Ccrd_002256 [Cynara cardunculus var. scolymus]	None
HH_001837-RA	GO:0009535,GO:0016021,GO:0009523,GO:0030145,GO:0015979	K02723	gi|1228822853|ref|XP_021970082.1| photosystem II core complex proteins psbY, chloroplastic-like [Helianthus annuus]	PF06298.9
HH_001838-RA	GO:0007015,GO:0009825,GO:0000902,GO:0010090,GO:0030479,GO:0005829,GO:0003779,GO:0005885,GO:0034314,GO:0007275,GO:0005524	K18584	gi|976908467|gb|KVH95686.1| Actin-related protein [Cynara cardunculus var. scolymus]	PF00022.17
HH_001839-RA	GO:0003723,GO:0007275	None	gi|976908466|gb|KVH95685.1| Nucleotide-binding, alpha-beta plait [Cynara cardunculus var. scolymus]	PF04059.10
HH_001840-RA	GO:0008234,GO:0005788	None	gi|976908430|gb|KVH95650.1| Cysteine peptidase, asparagine active site-containing protein, partial [Cynara cardunculus var. scolymus]	PF00112.21,PF08246.10
HH_001841-RA	GO:0010088	None	gi|1228948221|ref|XP_022022898.1| protein SIEVE ELEMENT OCCLUSION C [Helianthus annuus]	PF14576.4,PF14577.4
HH_001842-RA	GO:0005737,GO:0004175,GO:0005839,GO:0043161,GO:0005634,GO:0010498,GO:0010499,GO:0019774,GO:0004298,GO:0009536,GO:0000502	K02739	gi|976898693|gb|KVH87576.1| Peptidase T1A, proteasome beta-subunit [Cynara cardunculus var. scolymus]	PF00227.24
HH_001843-RA	GO:0005975,GO:0004553	None	gi|1228945357|ref|XP_022021818.1| uncharacterized protein LOC110921775 [Helianthus annuus]	PF00150.16
HH_001844-RA	None	None	gi|976908431|gb|KVH95651.1| hypothetical protein Ccrd_002266 [Cynara cardunculus var. scolymus]	None
HH_001845-RA	GO:0030620,GO:0000387,GO:0030619,GO:0006396,GO:0015030	K13150	gi|976908435|gb|KVH95655.1| Coilin, partial [Cynara cardunculus var. scolymus]	None
HH_001846-RA	GO:1902065,GO:0004725,GO:0017017,GO:0006952,GO:0009651,GO:0010225,GO:0010224,GO:0005829	K04459	gi|976908432|gb|KVH95652.1| Dual specificity phosphatase [Cynara cardunculus var. scolymus]	PF00782.18
HH_001847-RA	GO:0052325,GO:0005797,GO:0005794,GO:0016021,GO:0005802,GO:0000139,GO:0016757,GO:0006004,GO:0005768	None	gi|976908443|gb|KVH95663.1| GDP-fucose protein O-fucosyltransferase [Cynara cardunculus var. scolymus]	PF10250.7
HH_001848-RA	None	None	None	None
HH_001849-RA	None	None	gi|1228822718|ref|XP_021970038.1| uncharacterized protein LOC110865125 [Helianthus annuus]	PF05212.10
HH_001850-RA	None	None	gi|976908444|gb|KVH95664.1| hypothetical protein Ccrd_002273 [Cynara cardunculus var. scolymus]	PF12776.5
HH_001851-RA	GO:0008104,GO:0003830,GO:0006487,GO:0006044,GO:0016021,GO:0050890,GO:1905166,GO:0000139,GO:0060070,GO:0030334,GO:0016757,GO:0034599,GO:0050435,GO:1902966	K00737	gi|976908441|gb|KVH95661.1| Glycosyl transferase, family 17 [Cynara cardunculus var. scolymus]	PF04724.11
HH_001852-RA	GO:0008017,GO:0007018,GO:0003777,GO:0016887,GO:0005871,GO:0005874,GO:0005524	None	gi|976923874|gb|KVI08072.1| Kinesin-like, KLP2 [Cynara cardunculus var. scolymus]	None
HH_001853-RA	GO:0016567	None	gi|1228943394|ref|XP_022020977.1| BTB/POZ domain-containing protein At1g67900-like [Helianthus annuus]	PF03000.12
HH_001854-RA	None	None	gi|976908437|gb|KVH95657.1| Phox/Bem1p [Cynara cardunculus var. scolymus]	PF00564.22
HH_001855-RA	GO:0015297,GO:0005773,GO:0016021,GO:0016020,GO:0005774,GO:0022857,GO:0042910	None	gi|1201320054|gb|OVA19013.1| Multi antimicrobial extrusion protein [Macleaya cordata]	PF01554.16
HH_001856-RA	GO:0005737,GO:0007129	None	gi|1228949090|ref|XP_022023181.1| protein POOR HOMOLOGOUS SYNAPSIS 1 [Helianthus annuus]	None
HH_001857-RA	None	None	None	None
HH_001858-RA	None	None	gi|1228949090|ref|XP_022023181.1| protein POOR HOMOLOGOUS SYNAPSIS 1 [Helianthus annuus]	None
HH_001859-RA	GO:0045087,GO:0005886,GO:0031225	None	gi|976908332|gb|KVH95553.1| Concanavalin A-like lectin/glucanase, subgroup [Cynara cardunculus var. scolymus]	PF01476.18
HH_001860-RA	GO:0050832,GO:0009737,GO:0031348,GO:0045087,GO:0009738,GO:0006952,GO:0004674,GO:0005886,GO:0009789,GO:0016021,GO:0005524	None	gi|976908332|gb|KVH95553.1| Concanavalin A-like lectin/glucanase, subgroup [Cynara cardunculus var. scolymus]	PF00069.23
HH_001861-RA	GO:0004806,GO:0008970,GO:0016020,GO:0016042,GO:0019433,GO:0005576,GO:0005509,GO:0052739,GO:0004620,GO:0052740,GO:0034638	None	gi|976908357|gb|KVH95578.1| hypothetical protein Ccrd_002282 [Cynara cardunculus var. scolymus]	None
HH_001862-RA	None	None	gi|976908358|gb|KVH95579.1| protein of unknown function DUF239 [Cynara cardunculus var. scolymus]	PF03080.13,PF14365.4
HH_001863-RA	GO:0016021,GO:0004674,GO:0009506,GO:0010193,GO:0005886,GO:0046777,GO:0005524	None	gi|1035400838|ref|XP_008444358.2| PREDICTED: uncharacterized protein LOC103487712 [Cucumis melo]	PF00069.23,PF01657.15
HH_001864-RA	GO:0016021,GO:0004674,GO:0009506,GO:0010193,GO:0005886,GO:0046777,GO:0005524	None	gi|645230269|ref|XP_008221859.1| PREDICTED: cysteine-rich receptor-like protein kinase 2 [Prunus mume]	PF07714.15
HH_001865-RA	GO:0005794,GO:0016021,GO:0016413	None	gi|1228822757|ref|XP_021970047.1| protein trichome birefringence-like 2 [Helianthus annuus]	PF13839.4,PF14416.4
HH_001866-RA	None	None	None	None
HH_001867-RA	GO:0006952,GO:0006468,GO:0015026,GO:0016021,GO:0005886,GO:0004675,GO:0016032,GO:0007639,GO:0048653,GO:0005524	None	gi|1228953847|ref|XP_022025521.1| protein NSP-INTERACTING KINASE 3 isoform X2 [Helianthus annuus]	PF00069.23,PF08263.10
HH_001868-RA	GO:0003878,GO:0005829,GO:0006629,GO:0005524	K01648	gi|1168834860|gb|ARB18355.1| ATP-citrate synthase alpha chain [Taraxacum brevicorniculatum]	PF08442.8,PF16114.3
HH_001869-RA	None	None	gi|976908373|gb|KVH95594.1| RNA-binding, CRM domain-containing protein [Cynara cardunculus var. scolymus]	None
HH_001870-RA	GO:0009570,GO:0006397,GO:0003723,GO:0000373	None	gi|976908373|gb|KVH95594.1| RNA-binding, CRM domain-containing protein [Cynara cardunculus var. scolymus]	PF01985.19
HH_001871-RA	GO:0005737,GO:0005840,GO:0005634,GO:0003735,GO:0046872,GO:0006412	K02977	gi|1044579584|ref|XP_017426655.1| PREDICTED: ubiquitin-40S ribosomal protein S27a [Vigna angularis]	PF01599.17
HH_001872-RA	GO:0045165,GO:0009944,GO:0003700,GO:0005634,GO:0003677,GO:0048481,GO:0046872	None	gi|976908334|gb|KVH95555.1| High mobility group (HMG) box domain-containing protein [Cynara cardunculus var. scolymus]	PF04690.11
HH_001873-RA	GO:0006952,GO:0043161,GO:0043067,GO:0046872,GO:0004842	K19042	gi|976908371|gb|KVH95592.1| S-ribonuclease binding protein, SBP1, pollen [Cynara cardunculus var. scolymus]	PF13920.4
HH_001874-RA	GO:0015031,GO:0005794,GO:0016192,GO:0005525	None	gi|976908370|gb|KVH95591.1| hypothetical protein Ccrd_002296, partial [Cynara cardunculus var. scolymus]	PF00025.19
HH_001875-RA	GO:0005737,GO:0016020,GO:0006897,GO:0000407,GO:0052742,GO:0016303,GO:0046854,GO:0005777,GO:0000045,GO:0034272,GO:0036092,GO:0030242,GO:0034271,GO:0048015,GO:0005768,GO:0005524	K00914	gi|976908369|gb|KVH95590.1| Armadillo-type fold [Cynara cardunculus var. scolymus]	PF00454.25,PF00613.18,PF00792.22
HH_001876-RA	GO:0005618,GO:0071555,GO:0005576,GO:0005975,GO:0004650	None	gi|976908336|gb|KVH95557.1| Glycoside hydrolase, family 28, partial [Cynara cardunculus var. scolymus]	PF00295.15
HH_001877-RA	None	None	None	None
HH_001878-RA	GO:0009860,GO:0080092,GO:0005829,GO:0047134,GO:0005623,GO:0010183,GO:0046686,GO:0045454,GO:0005634	K17609	gi|1228949799|ref|XP_022023511.1| uncharacterized protein LOC110923757 [Helianthus annuus]	PF03107.14,PF13905.4
HH_001879-RA	GO:0008408,GO:0000289,GO:0005634,GO:0004535,GO:0000932,GO:0030015,GO:0042742,GO:0017148,GO:0046872,GO:0043928,GO:0003723	K12581	gi|976908366|gb|KVH95587.1| Ribonuclease CAF1 [Cynara cardunculus var. scolymus]	PF04857.18
HH_001880-RA	GO:0003700,GO:0006355,GO:0046983,GO:0005634,GO:0003677	None	gi|976908365|gb|KVH95586.1| Myc-type, basic helix-loop-helix (bHLH) domain-containing protein, partial [Cynara cardunculus var. scolymus]	PF00010.24,PF14215.4
HH_001881-RA	GO:0004674,GO:0016021,GO:0005524,GO:0005886	None	gi|976908362|gb|KVH95583.1| Concanavalin A-like lectin/glucanase, subgroup [Cynara cardunculus var. scolymus]	PF00069.23,PF08263.10,PF13855.4
HH_001882-RA	GO:0008106,GO:0005829,GO:0016491,GO:0005634,GO:0004032	K00011	gi|976908364|gb|KVH95585.1| Aldo/keto reductase [Cynara cardunculus var. scolymus]	PF00248.19
HH_001883-RA	GO:0046786,GO:0016021,GO:0009705	None	gi|1228906413|ref|XP_022005237.1| protein TOM THREE HOMOLOG 1-like [Helianthus annuus]	PF06454.9
HH_001884-RA	GO:0005737,GO:0004175,GO:0005839,GO:0099503,GO:0005773,GO:0043161,GO:0005829,GO:0010498,GO:0010499,GO:0019774,GO:0004298,GO:0048046,GO:0005886,GO:0000502,GO:0005774,GO:0005634	K02734	gi|976908360|gb|KVH95581.1| Proteasome B-type subunit [Cynara cardunculus var. scolymus]	PF00227.24
HH_001885-RA	GO:0005737,GO:0016020,GO:0005524,GO:0043531,GO:0009626	None	gi|976908359|gb|KVH95580.1| Disease resistance protein [Cynara cardunculus var. scolymus]	PF00931.20
HH_001886-RA	None	None	None	None
HH_001887-RA	GO:0005737,GO:0016020,GO:0005524,GO:0043531,GO:0009626	None	gi|976908359|gb|KVH95580.1| Disease resistance protein [Cynara cardunculus var. scolymus]	PF00931.20
HH_001888-RA	None	None	None	None
HH_001889-RA	None	K17710	gi|1228913174|ref|XP_022008075.1| putative pentatricopeptide repeat-containing protein At2g02150 [Helianthus annuus]	PF01535.18,PF12854.5,PF13041.4
HH_001890-RA	GO:0009658,GO:0009941,GO:0005829,GO:0009536,GO:0009507	None	gi|976908420|gb|KVH95641.1| hypothetical protein Ccrd_002311 [Cynara cardunculus var. scolymus]	PF13174.4,PF14559.4
HH_001891-RA	GO:0009658,GO:0009507	None	gi|976908417|gb|KVH95638.1| Pentatricopeptide repeat-containing protein [Cynara cardunculus var. scolymus]	PF01535.18,PF13812.4
HH_001892-RA	GO:0016567,GO:0016740,GO:0005634,GO:0008270	K10144	gi|976908418|gb|KVH95639.1| Rubredoxin-type fold [Cynara cardunculus var. scolymus]	PF05495.10,PF13445.4
HH_001893-RA	GO:0005737,GO:0005783,GO:0090351,GO:0005634,GO:0019900,GO:0042594,GO:0046872,GO:1902074	None	gi|976908423|gb|KVH95644.1| hypothetical protein Ccrd_002314 [Cynara cardunculus var. scolymus]	PF04570.12
HH_001894-RA	None	None	None	None
HH_001895-RA	None	None	None	None
HH_001896-RA	GO:0005737,GO:0000724,GO:0005813,GO:0030496,GO:0000281,GO:0032266,GO:0032465,GO:0046872	K19027	gi|976908421|gb|KVH95642.1| hypothetical protein Ccrd_002316 [Cynara cardunculus var. scolymus]	None
HH_001897-RA	GO:0043231,GO:0008270,GO:0009451	None	gi|1228949222|ref|XP_022023227.1| putative pentatricopeptide repeat-containing protein At3g15130 [Helianthus annuus]	PF01399.25,PF01535.18,PF13041.4,PF14432.4
HH_001898-RA	GO:0005737,GO:0050661,GO:0050660,GO:0103075,GO:0004499,GO:0009851	None	gi|976908426|gb|KVH95647.1| FAD-dependent pyridine nucleotide-disulfide oxidoreductase [Cynara cardunculus var. scolymus]	PF00743.17
HH_001899-RA	None	None	None	None
HH_001900-RA	GO:0008270	None	gi|976908342|gb|KVH95563.1| Protein of unknown function DUF866, eukaryotic [Cynara cardunculus var. scolymus]	PF05907.11
HH_001901-RA	GO:0009664,GO:0016021,GO:0000139,GO:0016757,GO:0008375,GO:0030244	None	gi|1228943105|ref|XP_022020852.1| uncharacterized protein LOC110920925 [Helianthus annuus]	PF02485.19
HH_001902-RA	None	None	gi|976908340|gb|KVH95561.1| 3-oxo-5-alpha-steroid 4-dehydrogenase, C-terminal [Cynara cardunculus var. scolymus]	PF06966.10
HH_001903-RA	None	None	gi|976908346|gb|KVH95567.1| hypothetical protein Ccrd_002324 [Cynara cardunculus var. scolymus]	None
HH_001904-RA	None	None	gi|976908345|gb|KVH95566.1| Protein of unknown function DUF2358 [Cynara cardunculus var. scolymus]	None
HH_001905-RA	None	None	gi|976908344|gb|KVH95565.1| Nucleotide-diphospho-sugar transferase [Cynara cardunculus var. scolymus]	PF03407.14
HH_001906-RA	GO:0005794,GO:0005634,GO:0005886,GO:0005783,GO:0030136	None	gi|976908343|gb|KVH95564.1| Src homology-3 domain-containing protein [Cynara cardunculus var. scolymus]	None
HH_001907-RA	GO:0042273,GO:0044212,GO:0003700,GO:0090070,GO:0009631,GO:0030687,GO:0006355,GO:0008270,GO:0005829	K14816	gi|976908338|gb|KVH95559.1| hypothetical protein Ccrd_002328 [Cynara cardunculus var. scolymus]	PF12756.5,PF12874.5
HH_001908-RA	GO:0005737,GO:0019200,GO:0016021,GO:0009702,GO:0005829,GO:0009506,GO:0005534,GO:0005524	K12446	gi|976908337|gb|KVH95558.1| Galactokinase galactose-binding domain-containing protein [Cynara cardunculus var. scolymus]	PF00288.24,PF08544.11,PF13528.4
HH_001909-RA	GO:0016746	None	gi|976908397|gb|KVH95618.1| AIG2-like protein [Cynara cardunculus var. scolymus]	PF06094.10
HH_001910-RA	GO:0016021,GO:0046872,GO:0006486,GO:0016757	None	gi|976908398|gb|KVH95619.1| EXTL2, alpha-1,4-N-acetylhexosaminyltransferase [Cynara cardunculus var. scolymus]	PF09258.8
HH_001911-RA	GO:0005737,GO:0006468,GO:0005634,GO:0004675,GO:0051020,GO:0005886,GO:0005524	None	gi|976908401|gb|KVH95622.1| Concanavalin A-like lectin/glucanase, subgroup [Cynara cardunculus var. scolymus]	PF00069.23
HH_001912-RA	GO:0005737,GO:0005794,GO:0005797,GO:0016021,GO:0005802,GO:0000139,GO:0008168,GO:0032259,GO:0005768	None	gi|976908402|gb|KVH95623.1| putative S-adenosyl-L-methionine-dependent methyltransferase [Cynara cardunculus var. scolymus]	PF03141.14
HH_001913-RA	None	None	gi|976908403|gb|KVH95624.1| hypothetical protein Ccrd_002336 [Cynara cardunculus var. scolymus]	None
HH_001914-RA	GO:0000723,GO:0043565,GO:0051321,GO:0006281,GO:0043047,GO:0000724,GO:0003697,GO:0005662,GO:0000784,GO:0008270,GO:0007004,GO:0006289,GO:0006268,GO:0003684,GO:0006261	K07466	gi|976908404|gb|KVH95625.1| Nucleic acid-binding, OB-fold, partial [Cynara cardunculus var. scolymus]	PF01336.23,PF04057.10,PF08646.8,PF16900.3
HH_001915-RA	GO:0000723,GO:0043565,GO:0051321,GO:0006281,GO:0043047,GO:0000724,GO:0003697,GO:0005662,GO:0000784,GO:0008270,GO:0007004,GO:0006289,GO:0006268,GO:0003684,GO:0006261	None	gi|976908404|gb|KVH95625.1| Nucleic acid-binding, OB-fold, partial [Cynara cardunculus var. scolymus]	PF04057.10
HH_001916-RA	GO:0004674,GO:0004842,GO:0005524	None	gi|976908396|gb|KVH95617.1| hypothetical protein Ccrd_002339 [Cynara cardunculus var. scolymus]	PF00069.23
HH_001917-RA	None	None	None	None
HH_001918-RA	None	None	gi|976908411|gb|KVH95632.1| F-box domain, cyclin-like protein [Cynara cardunculus var. scolymus]	None
HH_001919-RA	None	None	gi|976908410|gb|KVH95631.1| F-box domain, cyclin-like protein [Cynara cardunculus var. scolymus]	None
HH_001920-RA	None	None	gi|976908411|gb|KVH95632.1| F-box domain, cyclin-like protein [Cynara cardunculus var. scolymus]	None
HH_001921-RA	None	None	gi|976908411|gb|KVH95632.1| F-box domain, cyclin-like protein [Cynara cardunculus var. scolymus]	None
HH_001922-RA	GO:0020037,GO:0006979,GO:0005576,GO:0042744,GO:0009505,GO:0046872,GO:0004601,GO:0009506	None	gi|1191633194|gb|OTF85337.1| putative peroxidase superfamily protein [Helianthus annuus]	PF00141.21
HH_001923-RA	None	None	None	None
HH_001924-RA	None	None	None	None
HH_001925-RA	GO:1990923,GO:0051321,GO:0043186,GO:0090305,GO:0031047,GO:0042803,GO:0034587,GO:0003723	K18740	gi|976908412|gb|KVH95633.1| 3'-5' exonuclease domain-containing protein [Cynara cardunculus var. scolymus]	PF00013.27,PF01612.18
HH_001926-RA	GO:0005730,GO:0009524,GO:0005819,GO:0051233,GO:0000780,GO:0032133,GO:0035174,GO:0035175,GO:0031965,GO:0004674,GO:0007052,GO:0005524,GO:0005874,GO:0016572,GO:0032465,GO:0031616,GO:0009504,GO:0005634,GO:0051301,GO:0005876	K08850	gi|1228946488|ref|XP_022022246.1| serine/threonine-protein kinase Aurora-1-like isoform X2 [Helianthus annuus]	PF00069.23
HH_001927-RA	GO:0045176,GO:0010540,GO:0016567,GO:0009911,GO:0005770,GO:0048825,GO:0048827,GO:0010229,GO:0005886,GO:0009908	None	gi|976908414|gb|KVH95635.1| BTB/POZ-like protein [Cynara cardunculus var. scolymus]	PF00651.29,PF03000.12
HH_001928-RA	GO:0016567,GO:0016740,GO:0046872	None	gi|976908407|gb|KVH95628.1| Zinc finger, RING/FYVE/PHD-type [Cynara cardunculus var. scolymus]	PF13920.4
HH_001929-RA	GO:0051213,GO:0120091,GO:0005829,GO:0009813,GO:2000022,GO:0046872	None	gi|976908406|gb|KVH95627.1| Non-heme dioxygenase N-terminal domain-containing protein [Cynara cardunculus var. scolymus]	PF03171.18,PF14226.4
HH_001930-RA	GO:0005737,GO:0009826,GO:0009524,GO:0000913,GO:0005813,GO:0005634,GO:0030865,GO:0005819,GO:0000226,GO:0005509,GO:0035303	None	gi|1228822708|ref|XP_021970033.1| probable serine/threonine-protein phosphatase 2A regulatory subunit B'' subunit TON2 [Helianthus annuus]	PF13499.4
HH_001931-RA	GO:0009909	None	gi|976908384|gb|KVH95605.1| hypothetical protein Ccrd_002351 [Cynara cardunculus var. scolymus]	None
HH_001932-RA	None	None	None	None
HH_001933-RA	GO:0033100,GO:0005634,GO:1990468,GO:0003682,GO:0032968,GO:0005829	None	gi|976908381|gb|KVH95602.1| PWWP-like protein [Cynara cardunculus var. scolymus]	PF00855.15
HH_001934-RA	None	None	gi|976908380|gb|KVH95601.1| hypothetical protein Ccrd_002355 [Cynara cardunculus var. scolymus]	PF00400.30
HH_001935-RA	GO:0005829,GO:0016799,GO:0009691,GO:0005886,GO:0005634,GO:0042803	K22522	gi|976908377|gb|KVH95598.1| Cytokinin riboside 5'-monophosphate phosphoribohydrolase LOG [Cynara cardunculus var. scolymus]	PF03641.12
HH_001936-RA	GO:0046323,GO:0005351,GO:0005887	None	gi|1228822680|ref|XP_021970017.1| sugar transporter ERD6-like 16 [Helianthus annuus]	PF00083.22
HH_001937-RA	GO:0098719,GO:0071805,GO:0005829,GO:0005623,GO:0005774,GO:0090333,GO:0055075,GO:0005886,GO:0051453,GO:0015386,GO:0015385,GO:0016021	None	gi|1228822678|ref|XP_021970016.1| sodium/hydrogen exchanger 2-like [Helianthus annuus]	PF00999.19
HH_001938-RA	GO:0003735,GO:0022626,GO:0022627,GO:0006281,GO:0005773,GO:0005774,GO:0005829,GO:0005777,GO:0005634,GO:0006412,GO:0003906,GO:0009507,GO:0003684,GO:0009506,GO:0003729	K02985	gi|1228923004|ref|XP_022011908.1| 40S ribosomal protein S3-1-like [Helianthus annuus]	PF00189.18,PF07650.15
HH_001939-RA	GO:0000187,GO:0006468,GO:1900426,GO:0045088,GO:0071323,GO:0045087,GO:0005886,GO:0004675,GO:0046658,GO:1900150,GO:0004672,GO:0005524	None	gi|976908389|gb|KVH95610.1| Concanavalin A-like lectin/glucanase, subgroup [Cynara cardunculus var. scolymus]	PF00069.23
HH_001940-RA	GO:0046872,GO:0004806,GO:0016042	None	gi|976908333|gb|KVH95554.1| Lipase, class 3 [Cynara cardunculus var. scolymus]	PF01764.23
HH_001941-RA	GO:0007033,GO:0090351,GO:0000814,GO:0005770,GO:0032266,GO:0031902,GO:0009793,GO:0043130,GO:0071985,GO:0005886,GO:0005769,GO:0043328	K12190	gi|976908388|gb|KVH95609.1| hypothetical protein Ccrd_002363 [Cynara cardunculus var. scolymus]	PF04157.14,PF11605.6
HH_001942-RA	GO:0006436,GO:0005829,GO:0005739,GO:0004830,GO:0005524,GO:0009507	K01867	gi|1228944841|ref|XP_022021603.1| tryptophan--tRNA ligase, chloroplastic/mitochondrial-like isoform X2 [Helianthus annuus]	PF00579.23
HH_001943-RA	GO:0005737,GO:0006468,GO:0000079,GO:0019901,GO:0016538,GO:0044772,GO:0005634,GO:0000307,GO:0051301	K06627	gi|976908386|gb|KVH95607.1| Cyclin A/B/D/E [Cynara cardunculus var. scolymus]	PF00134.21,PF02984.17
HH_001944-RA	GO:0016567,GO:0016740,GO:0046872,GO:0016021,GO:0005774	None	gi|976908385|gb|KVH95606.1| Zinc finger, RING-CH-type [Cynara cardunculus var. scolymus]	PF13639.4
HH_001945-RA	GO:0016021	None	gi|1228945109|ref|XP_022021711.1| probable folate-biopterin transporter 6 [Helianthus annuus]	PF03092.14
HH_001946-RA	GO:0016607,GO:0008380,GO:0003723,GO:0006397	K12842	gi|976908392|gb|KVH95613.1| CID domain-containing protein [Cynara cardunculus var. scolymus]	PF00076.20,PF01805.18,PF08312.10
HH_001947-RA	GO:0043565,GO:0009751,GO:0010200,GO:0044212,GO:0003700,GO:0005634,GO:0009611,GO:0050832,GO:0045892,GO:0042742,GO:0002237,GO:0031347	None	gi|976908391|gb|KVH95612.1| hypothetical protein Ccrd_002369 [Cynara cardunculus var. scolymus]	None
HH_001948-RA	GO:0043565,GO:0009751,GO:0010200,GO:0003700,GO:0005634,GO:0050832,GO:0042802,GO:0002237,GO:0042742,GO:0031347	None	gi|976908351|gb|KVH95572.1| DNA-binding WRKY [Cynara cardunculus var. scolymus]	PF03106.13
HH_001949-RA	GO:0043565,GO:0009751,GO:0010200,GO:0044212,GO:0003700,GO:0005634,GO:0009611,GO:0050832,GO:0045892,GO:0042742,GO:0002237,GO:0031347	None	gi|976908351|gb|KVH95572.1| DNA-binding WRKY [Cynara cardunculus var. scolymus]	PF03106.13
HH_001950-RA	GO:0071555,GO:0016021,GO:0008810,GO:0030245	None	gi|976908352|gb|KVH95573.1| Glycoside hydrolase, family 9 [Cynara cardunculus var. scolymus]	PF00759.17
HH_001951-RA	GO:0005737,GO:0016607,GO:0000381,GO:0005730,GO:0045292,GO:0005634,GO:0000398,GO:0008270,GO:0005886,GO:0003729,GO:0008380,GO:0005681,GO:0003723	K12896	gi|1191670713|gb|OTG22679.1| putative zinc finger, CCHC-type, Nucleotide-binding alpha-beta plait domain protein [Helianthus annuus]	PF00076.20,PF00098.21
HH_001952-RA	None	None	gi|971541888|ref|XP_015162055.1| PREDICTED: dentin sialophosphoprotein-like [Solanum tuberosum]	PF07839.9
HH_001953-RA	GO:0005737,GO:0005886,GO:0009738,GO:0071219,GO:0005773,GO:0000155,GO:0071732,GO:0070301,GO:0010105,GO:0006952,GO:0090333,GO:0048364,GO:0009927,GO:0004673,GO:0009873,GO:0005887,GO:0009788,GO:0046872,GO:0046777,GO:0009736	None	gi|1228822648|ref|XP_021970006.1| histidine kinase 5-like [Helianthus annuus]	None
HH_001954-RA	GO:0005737,GO:0005886,GO:0009738,GO:0071219,GO:0005773,GO:0000155,GO:0071732,GO:0070301,GO:0010105,GO:0006952,GO:0090333,GO:0048364,GO:0009927,GO:0004673,GO:0009873,GO:0005887,GO:0009788,GO:0046872,GO:0046777,GO:0009736	None	gi|1191670710|gb|OTG22676.1| putative histidine kinase 5 [Helianthus annuus]	PF00072.22,PF00512.23,PF02518.24
HH_001955-RA	GO:0005794,GO:0005802,GO:0005637,GO:0005635,GO:0071763,GO:0005886,GO:0005768	None	gi|976908347|gb|KVH95568.1| hypothetical protein Ccrd_002374, partial [Cynara cardunculus var. scolymus]	None
HH_001956-RA	GO:0030665,GO:0005794,GO:0016192,GO:0006886,GO:0030117,GO:0043231	K12394	gi|1228822646|ref|XP_021970005.1| AP-1 complex subunit sigma-1-like [Helianthus annuus]	PF01217.18
HH_001957-RA	GO:0004674,GO:0016021,GO:0005886,GO:0005524,GO:0030244	None	gi|1228949155|ref|XP_022023205.1| LRR receptor-like serine/threonine-protein kinase FEI 1 [Helianthus annuus]	PF00069.23,PF08263.10
HH_001958-RA	None	None	gi|976900706|gb|KVH88874.1| Protein of unknown function DUF1997 [Cynara cardunculus var. scolymus]	PF09366.8
HH_001959-RA	GO:0005737,GO:0070475,GO:0071424	None	gi|976900711|gb|KVH88879.1| S-adenosyl-L-methionine-dependent methyltransferase, MraW [Cynara cardunculus var. scolymus]	PF01795.17
HH_001960-RA	None	None	gi|976900712|gb|KVH88880.1| hypothetical protein Ccrd_024885 [Cynara cardunculus var. scolymus]	None
HH_001961-RA	None	None	gi|976900709|gb|KVH88877.1| Protein of unknown function DUF1218 [Cynara cardunculus var. scolymus]	PF06749.10
HH_001962-RA	GO:0046872,GO:0016702	None	gi|296081853|emb|CBI20858.3| unnamed protein product, partial [Vitis vinifera]	PF03055.13
HH_001963-RA	GO:0003700,GO:0005634,GO:0003677	None	gi|976900710|gb|KVH88878.1| No apical meristem (NAM) protein [Cynara cardunculus var. scolymus]	PF02365.13
HH_001964-RA	None	None	gi|976921139|gb|KVI05841.1| Cullin repeat-like-containing domain-containing protein [Cynara cardunculus var. scolymus]	None
HH_001965-RA	GO:0050661,GO:1901135,GO:0016799,GO:0009231,GO:0009658,GO:0004159,GO:0008703,GO:0046443,GO:0008835,GO:0009644,GO:0009507	K11752	gi|976900714|gb|KVH88882.1| Bacterial bifunctional deaminase-reductase, C-terminal [Cynara cardunculus var. scolymus]	PF01872.15,PF08719.9
HH_001966-RA	None	None	None	None
HH_001967-RA	GO:0031965,GO:0009911,GO:0070139,GO:0019900,GO:0016926,GO:0005634,GO:0009909	K08592	gi|976903873|gb|KVH91628.1| Peptidase C48, SUMO/Sentrin/Ubl1 [Cynara cardunculus var. scolymus]	PF02902.17
HH_001968-RA	None	None	gi|976900721|gb|KVH88889.1| Protein of unknown function DUF1644 [Cynara cardunculus var. scolymus]	PF07800.10
HH_001969-RA	GO:0005737	None	gi|976900724|gb|KVH88892.1| Mss4-like protein [Cynara cardunculus var. scolymus]	PF00838.15
HH_001970-RA	GO:0005794,GO:0043614,GO:0003729,GO:0005850,GO:0005851,GO:0005829,GO:0003723,GO:0033290,GO:0043022,GO:0005634,GO:0003743	K03237	gi|976900717|gb|KVH88885.1| Nucleic acid-binding, OB-fold [Cynara cardunculus var. scolymus]	PF00575.21,PF07541.10
HH_001971-RA	GO:0032981,GO:0005829,GO:0005739,GO:0005747,GO:0005758,GO:0055114	K03938	gi|976900718|gb|KVH88886.1| NADH:ubiquinone oxidoreductase, iron-sulfur subunit 5, partial [Cynara cardunculus var. scolymus]	PF10200.7
HH_001972-RA	GO:0042732,GO:0033320,GO:0005802,GO:0070403,GO:0005794,GO:0016021,GO:0016020,GO:0000138,GO:0005737,GO:0048040,GO:0005886,GO:0008460,GO:0032580,GO:0000139,GO:0005768,GO:0019305	K08678	gi|1191633186|gb|OTF85329.1| putative UDP-xylose synthase 4 [Helianthus annuus]	PF16363.3
HH_001973-RA	GO:0005737,GO:1901485,GO:1900425,GO:0008134,GO:0006952,GO:0016567,GO:0008270,GO:0004842,GO:0005634	K10144	gi|802578180|ref|XP_012069396.1| E3 ubiquitin-protein ligase MIEL1 [Jatropha curcas]	PF05495.10,PF13639.4,PF14599.4
HH_001974-RA	GO:0015995,GO:0033728,GO:0009507	K19073	gi|1228836380|ref|XP_021976041.1| divinyl chlorophyllide a 8-vinyl-reductase, chloroplastic [Helianthus annuus]	PF13460.4
HH_001975-RA	GO:0042545,GO:0051539,GO:0016021,GO:0048226,GO:0007043,GO:0005886	None	gi|976901877|gb|KVH89851.1| Uncharacterized protein family UPF0497, trans-membrane plant [Cynara cardunculus var. scolymus]	PF04535.10
HH_001976-RA	GO:0006468,GO:0000307,GO:0070816,GO:0000790,GO:0005886,GO:0004693,GO:0008353,GO:0032968,GO:0005634,GO:0005524	K08819	gi|976900716|gb|KVH88884.1| hypothetical protein Ccrd_024898 [Cynara cardunculus var. scolymus]	PF00069.23
HH_001977-RA	GO:0006310,GO:0000723,GO:0006303,GO:0071480,GO:0071481,GO:0042162,GO:0006281,GO:0043564,GO:0000784,GO:0003678,GO:0009408,GO:0003690,GO:0003684,GO:0005524	K10884	gi|976900704|gb|KVH88872.1| Ku70 [Cynara cardunculus var. scolymus]	PF02735.14,PF03730.12,PF03731.13
HH_001978-RA	GO:0005347,GO:0016021,GO:0048653,GO:0005471,GO:0005743	K05863	gi|976900702|gb|KVH88870.1| Adenine nucleotide translocator 1 [Cynara cardunculus var. scolymus]	PF00153.25
HH_001979-RA	GO:0048046,GO:0051669,GO:0005618,GO:0005975,GO:0005773	None	gi|976907843|gb|KVH95083.1| Concanavalin A-like lectin/glucanase superfamily [Cynara cardunculus var. scolymus]	PF00251.18,PF08244.10
HH_001980-RA	GO:0005975,GO:0033949	None	gi|976907843|gb|KVH95083.1| Concanavalin A-like lectin/glucanase superfamily [Cynara cardunculus var. scolymus]	PF00251.18,PF08244.10
HH_001981-RA	GO:0050662,GO:0046507,GO:0101016,GO:0019899,GO:0009570	K06118	gi|976907838|gb|KVH95078.1| NAD-dependent epimerase/dehydratase [Cynara cardunculus var. scolymus]	PF01370.19
HH_001982-RA	GO:0009536,GO:0006457,GO:0005618,GO:0005829,GO:0005832,GO:0046658,GO:0051082,GO:0005524	K09494	gi|1228779840|ref|XP_022022206.1| T-complex protein 1 subunit beta-like [Helianthus annuus]	PF00118.22
HH_001983-RA	GO:0005634,GO:0005739,GO:0004674,GO:0010182,GO:0009651,GO:0004712,GO:0005524	None	gi|976903570|gb|KVH91420.1| Armadillo repeat-containing protein 3 and Serine/threonine-protein kinase CTR1 [Cynara cardunculus var. scolymus]	PF07714.15,PF14381.4
HH_001984-RA	GO:0032041,GO:0005634	K11418	gi|1228955006|ref|XP_022026000.1| histone deacetylase 2 [Helianthus annuus]	PF00850.17
HH_001985-RA	GO:0043565,GO:0010371,GO:0008285,GO:0003700,GO:0005634,GO:0010228,GO:0010073,GO:0003677,GO:0010227,GO:0090470,GO:0009640	None	gi|976907832|gb|KVH95072.1| Homeobox KN domain-containing protein [Cynara cardunculus var. scolymus]	PF05920.9,PF07526.9
HH_001986-RA	None	None	None	None
HH_001987-RA	GO:0005737,GO:2000012,GO:0040008	K18266	gi|1228945880|ref|XP_022022030.1| pollen-specific protein SF21-like [Helianthus annuus]	PF03096.12
HH_001988-RA	None	None	gi|976907831|gb|KVH95071.1| hypothetical protein Ccrd_002860 [Cynara cardunculus var. scolymus]	None
HH_001989-RA	GO:0000159,GO:0070262,GO:0019888,GO:0006470,GO:0005829,GO:0005634	K04354	gi|976907821|gb|KVH95061.1| Protein phosphatase 2A, regulatory subunit PR55 [Cynara cardunculus var. scolymus]	PF00400.30
HH_001990-RA	GO:0005773,GO:0051603,GO:0005576,GO:0004185	K09645	gi|976909072|gb|KVH96255.1| Peptidase S10, serine carboxypeptidase [Cynara cardunculus var. scolymus]	PF00450.20
HH_001991-RA	GO:0099503,GO:0009751,GO:0005783,GO:0030968,GO:0070059,GO:0009816,GO:0016021,GO:1990604,GO:0004521,GO:0051082,GO:0008380,GO:0036498,GO:0004674,GO:0005789,GO:0042406,GO:0004672,GO:0046872,GO:0046777,GO:0005524,GO:0006397	None	gi|976923330|gb|KVI07669.1| hypothetical protein Ccrd_013974 [Cynara cardunculus var. scolymus]	PF00069.23
HH_001992-RA	None	None	None	None
HH_001993-RA	GO:0009824,GO:0052623,GO:0052622,GO:0005739,GO:0009536,GO:0009691,GO:0006400,GO:0052381,GO:0005524,GO:0009507	K00791	gi|1104639407|ref|XP_004251342.2| PREDICTED: adenylate isopentenyltransferase 5, chloroplastic-like [Solanum lycopersicum]	PF01715.15
HH_001994-RA	GO:0009824,GO:0052623,GO:0052622,GO:0005739,GO:0009536,GO:0009691,GO:0006400,GO:0052381,GO:0005524,GO:0009507	K00791	gi|976907829|gb|KVH95069.1| tRNA isopentenyltransferase, partial [Cynara cardunculus var. scolymus]	PF01715.15
HH_001995-RA	None	None	None	None
HH_001996-RA	GO:0009824,GO:0052623,GO:0052622,GO:0005739,GO:0009536,GO:0009691,GO:0006400,GO:0052381,GO:0005524,GO:0009507	K00791	gi|976907829|gb|KVH95069.1| tRNA isopentenyltransferase, partial [Cynara cardunculus var. scolymus]	PF01715.15
HH_001997-RA	None	None	None	None
HH_001998-RA	GO:0009824,GO:0052623,GO:0052622,GO:0005739,GO:0009536,GO:0009691,GO:0006400,GO:0052381,GO:0005524,GO:0009507	K00791	gi|976907829|gb|KVH95069.1| tRNA isopentenyltransferase, partial [Cynara cardunculus var. scolymus]	PF01715.15
[truncated: 37,811 more rows]

## Sheet: Table S5
Table S5 Statistics of repetitive elements content in safflower genome
Type	Subfamily	Number of elements	Length of ocoupied (bp)	Percentage of sequence
Retroelements		413097	478921615	0.409
SINEs:		4567	652600	0.0006
Penelope		4877	418239	0.04
LINEs:		38874	12068173	0.0103
	CRE/SLACS	0	0	0
	L2/CR1/Rex	9019	1830574	0.0016
	R1/LOA/Jockey	1311	365594	0.0003
	R2/R4/NeSL	0	0	0
	RTE/Bov-B	8390	1059382	0.0009
	L1/CIN4	12867	7646838	0.0065
LTRelements:		369656	1059382	0.3981
	BEL/Pao	3330	7646838	0.001
	Ty1/Copia	117803	466200842	0.1845
	Gypsy/DIRS1	236724	1190613	0.21
	Retroviral	1361	215986732	0.0005
DNAtransposons		378211	80081989	0.0684
	hobo-Activator	81319	21884645	0.0187
	Tc1-IS630-Pogo	6264	916752	0.0008
	En-Spm	0	0	0
	MuDR-IS905	0	0	0
	PiggyBac	0	0	0
	Tourist/Harbinger	112893	23848026	0.0204
	Other(Mirage,P-element,Transib)	4978	572425	0.0005
Rolling-circles		2349	978748	0.0008
Unclassified		106750	275441570	0.2352
Totalinterspersedrepeats			834445174	0.7126
SmallRNA		0	0	0
Satellites		4550	736283	0.0006
Simplerepeats		0	0	0
Lowcomplexity		0	0	0
Supplementary Table 5. Gene families expansion and contraction information.
Species	Expanded fams	Genes gained	genes/expansion	Contracted fams	Genes lost	genes/contraction	No change	Avg. Expansion
G.hirsutum	5655 (175)	15015	2.66	6557 (6)	6719	1.02	21152	0.248651
C.nankingense	4888 (685)	15765	3.23	4734 (284)	5680	1.2	23742	0.302272
B.napus	6500 (511)	17696	2.72	899 (41)	965	1.07	25965	0.501469
H.annuus	4774 (420)	18665	3.91	7406 (19)	7595	1.03	21184	0.331795
G.max	5170 (124)	11345	2.19	7274 (10)	7578	1.04	20920	0.112906
V.vinifera	1638 (42)	3424	2.09	11215 (32)	12760	1.14	20511	-0.279823
G.biloba	3814 (9)	11291	2.96	24364 (2)	26548	1.09	5186	-0.457289
C.tinctorius	1824 (180)	9410	5.16	11984 (150)	13635	1.14	19556	-0.126633
Z.mays	4484 (20)	8363	1.87	20621 (6)	21456	1.04	8259	-0.392429
A.thaliana	1533 (74)	2705	1.76	4078 (264)	5666	1.39	27753	-0.0887484
S.indicum	1947 (21)	3311	1.7	12875 (19)	13547	1.05	18542	-0.306798
A.annua	5619 (813)	16348	2.91	3636 (162)	4314	1.19	24109	0.360688

## Sheet: Table S6
					Table S6 Total lipid metabolites during four different development stages of safflower seeds detected using UHPLC-MS/MS.
Index	Rt(min)	m/z	Formula	Compounds	Adduct type	1-1	1-2	1-3	2-1	2-2	2-3	3-1	3-2	3-3	4-1	4-2	4-3	mix-1	mix-2	mix-3
L1	6.236	586.537	C35H68O5	DAG 32:0; DAG 16:0-16:0	[M+NH4]+	22.9945	24.3035	21.3083	15.1495	14.642	14.5243	13.8538	13.1594	13.2828	12.6838	8.48993	11.8574	14.6681	17.0896	14.7878
L2	5.795	584.525	C35H66O5	DAG 32:1; DAG 16:0-16:1	[M+NH4]+	5.28996	4.68744	4.43351	3.57254	4.61639	3.86438	3.53787	4.10466	4.05015	6.36591	4.81299	5.80773	4.57871	5.26082	4.4617
L3	5.383	582.505	C35H64O5	DAG 32:2; DAG 14:0-18:2	[M+NH4]+	20.8303	20.1522	21.7629	12.7537	15.6154	14.0747	13.1739	14.1652	14.1252	20.2718	13.7085	18.0078	17.2068	17.4129	14.755
L4	5.06	580.49	C35H62O5	DAG 32:3; DAG 14:0-18:3	[M+NH4]+	7.58203	6.85964	5.59538	4.5914	6.13344	5.7422	4.64884	5.34483	5.8372	5.81636	4.33318	6.18523	5.38885	5.67536	5.63665
L5	6.044	598.537	C36H68O5	DAG 33:1; DAG 15:0-18:1	[M+NH4]+	2.46545	2.4885	2.23837	2.64319	2.47044	2.43289	2.08694	2.5484	2.5259	4.94208	4.61018	4.16801	2.95394	3.12	2.88302
L6	5.643	596.521	C36H66O5	DAG 33:2; DAG 15:0-18:2	[M+NH4]+	42.9517	43.8627	42.0624	20.8981	27.4809	29.0031	20.4302	24.8336	22.0603	60.3349	43.4637	56.7802	36.3093	36.5925	34.265
L7	5.317	594.504	C36H64O5	DAG 33:3; DAG 15:0-18:3/15:1-18:2	[M+NH4]+	4.90631	4.74442	4.92354	2.84013	3.60781	3.04314	3.16375	4.05172	3.7453	18.9555	13.9691	19.6301	6.8173	6.45362	5.66425
L8	6.819	614.566	C37H72O5	DAG 34:0; DAG 16:0-18:0	[M+NH4]+	10.109	8.78649	11.05	9.20071	8.67413	7.97546	12.1166	7.26709	10.1096	19.5992	9.87826	10.634	11.5653	11.7202	12.0911
L9	6.283	612.555	C37H70O5	DAG 34:1; DAG 16:0-18:1	[M+NH4]+	113.509	103.726	115.522	125.942	119.257	123.738	99.1905	145.675	109.641	323.58	263.156	314.779	140.137	151.612	152.847
L10	5.924	610.54	C37H68O5	DAG 34:2; DAG 16:0-18:2	[M+NH4]+	9346.58	9533.03	8268.35	5270.1	5805.61	6209.63	4053.51	5340.29	4442.1	6623.39	4776.72	5776.76	5805.2	5883.2	6162.87
L11	5.57	608.524	C37H66O5	DAG 34:3; DAG 16:0-18:3	[M+NH4]+	321.308	342.459	317.851	188.636	218.442	209.693	195.356	254.235	216.248	547.434	502.24	642.529	306.113	314.887	306.591
L12	5.135	606.503	C37H64O5	DAG 34:4; DAG 16:0-18:4/16:1-18:3	[M+NH4]+	52.3462	61.2356	45.4548	64.3057	65.5828	78.9593	51.7261	59.8155	55.1133	33.1842	37.1321	50.4692	50.3343	49.8484	53.6749
L13	6.2	624.554	C38H70O5	DAG 35:2; DAG 17:0-18:2	[M+NH4]+	41.8327	40.5369	39.3905	22.6234	24.119	24.2477	17.0794	20.6443	18.3811	38.4683	27.8161	35.2723	26.3914	28.5904	28.1746
L14	5.275	620.517	C38H66O5	DAG 35:4; DAG 17:2-18:2	[M+NH4]+	5.97119	5.60726	5.88252	3.41792	4.22667	3.91307	3.32641	3.84604	3.81588	9.98601	6.76523	9.84023	5.03455	4.92826	4.5911
L15	7.345	642.597	C39H76O5	DAG 36:0; DAG 18:0-18:0	[M+NH4]+	6.48641	4.72698	6.67521	6.00414	6.12675	5.51498	9.49451	6.46703	7.94412	15.9042	8.1717	9.25752	7.98511	8.39006	8.49551
L16	6.89	640.586	C39H74O5	DAG 36:1; DAG 18:0-18:1	[M+NH4]+	11.2907	10.7296	11.8848	10.314	13.4929	11.4828	9.4636	13.2864	8.70099	38.9487	25.2769	31.4198	15.1759	15.3806	15.7954
L17	6.421	638.572	C39H72O5	DAG 36:2; DAG 18:0-18:2	[M+NH4]+	390.906	368.507	424.726	319.006	354.759	342.292	363.384	487.447	425.439	1098.71	795.9	1022.93	434.29	471.695	513.112
L18	5.999	636.554	C39H70O5	DAG 36:3; DAG 18:1-18:2	[M+NH4]+	422.139	411.416	436.256	554.516	577.049	562.048	605.261	963.4	707.613	3468.3	1666.99	1758.39	834.391	845.357	896.48
L19	5.614	634.539	C39H68O5	DAG 36:4; DAG 18:2-18:2	[M+NH4]+	2315.43	2298.95	2227.29	1254.86	1699.37	1622.2	1384.57	1701.45	1578.31	7332.42	3190.52	3792.45	2130.26	2129.27	2349.9
L20	5.218	632.525	C39H66O5	DAG 36:5; DAG 18:2-18:3	[M+NH4]+	586.052	571.656	599.45	400.059	540.251	459.798	509.291	648.82	610.901	1480.32	1253.62	1828.66	670.898	655.177	722.567
L21	4.944	630.506	C39H64O5	DAG 36:6; DAG 18:3-18:3	[M+NH4]+	65.1223	61.6194	66.4971	48.7297	68.4597	57.2759	66.7885	80.4446	75.1012	276.887	239.578	338.978	105.148	104.189	115.183
L22	6.991	666.599	C41H76O5	DAG 38:2; DAG 20:0-18:2	[M+NH4]+	25.38	26.1176	26.774	21.0772	23.567	19.2164	16.9655	18.6177	18.4111	21.7897	18.4012	21.0433	18.6624	19.907	22.0497
L23	6.407	664.58	C41H74O5	DAG 38:3; DAG 20:1-18:2	[M+NH4]+	8.92235	7.98645	8.74285	12.7342	14.7256	13.0198	19.2102	25.1512	23.487	26.3629	21.7648	27.2963	13.9122	14.9303	16.8944
L24	6.105	662.567	C41H72O5	DAG 38:4; DAG 18:2-20:2	[M+NH4]+	6.58232	6.61428	6.44794	6.72027	8.54366	7.60055	10.9341	13.7099	13.2782	19.2918	16.9337	18.2479	10.1063	10.36	10.7281
L25	5.638	660.548	C41H70O5	DAG 38:5; DAG 20:2-18:3	[M+NH4]+	0.943142	0.840275	0.911536	1.19578	1.31266	1.44626	2.01862	2.22777	2.83676	4.50206	3.75278	4.75266	1.91814	1.90526	1.82022
L26	7.506	694.63	C43H80O5	DAG 40:2; DAG 22:0-18:2	[M+NH4]+	3.40121	3.68507	4.09648	5.91625	6.00632	4.38212	2.39599	2.55898	2.36221	7.0173	4.85256	6.57241	3.33531	3.03109	4.16839
L27	7.765	708.627	C44H82O5	DAG 41:2; DAG 23:0-18:2	[M+NH4]+	2.50849	2.79549	2.97563	1.1354	1.40365	1.29143	1.04331	0.826225	1.03364	2.58441	1.68183	2.33277	1.53903	1.62697	2.13251
L28	8.09	722.66	C45H84O5	DAG 42:2; DAG 24:0-18:2	[M+NH4]+	3.95087	5.84913	5.74061	3.75157	3.8219	3.78323	3.16375	2.99304	3.33983	8.11639	4.44365	5.4128	3.52035	3.95485	4.67909
L29	8.397	736.665	C46H86O5	DAG 43:2; DAG 25:0-18:2	[M+NH4]+	1.62437	1.53729	1.53881	1.00275	1.20461	1.09602	1.45972	1.14156	1.02778	1.80063	1.25824	1.69663	1.09616	1.29327	1.56539
L30	4.933	910.638	C47H88O15	DGDG 32:0; DGDG 16:0-16:0	[M+NH4]+	4.54166	4.43633	3.54579	2.6092	3.38408	2.35296	1.09694	1.24028	1.09362	0.704749	1.34609	1.00287	2.68139	2.25817	3.28741
L31	4.302	906.612	C47H84O15	DGDG 32:2; DGDG 14:0-18:2	[M+NH4]+	3.65546	2.61446	2.95218	2.63199	2.80771	2.51179	1.56061	2.05814	1.62143	0.6225	0.839149	1.0183	2.1936	2.54107	1.95298
L32	4.955	936.662	C49H90O15	DGDG 34:1; DGDG 16:0-18:1	[M+NH4]+	9.71223	8.57144	7.97983	14.6601	15.1696	12.6384	8.5326	11.1403	9.15381	4.04371	8.97686	8.2666	9.55809	9.75463	10.7168
L33	4.704	934.643	C49H88O15	DGDG 34:2; DGDG 16:0-18:2	[M+NH4]+	793.838	700.984	760.431	551.022	591.83	461.062	184.429	190.489	175.339	42.5428	92.124	81.2856	445.825	422.271	396.195
L34	4.451	932.629	C49H86O15	DGDG 34:3; DGDG 16:0-18:3	[M+NH4]+	33.6886	28.199	34.3241	29.1747	37.221	27.6138	13.6729	15.8489	14.4803	13.416	25.7703	27.6338	26.8945	24.8234	26.8868
L35	4.167	930.613	C49H84O15	DGDG 34:4; DGDG 16:0-18:4	[M+NH4]+	2.19167	1.76079	2.12531	1.89772	2.54445	1.91353	1.23471	1.3308	1.09362	0.77488	1.63398	1.60947	1.80688	1.65585	1.73244
L36	4.876	948.669	C50H90O15	DGDG 35:2; DGDG 17:0-18:2	[M+NH4]+	9.50699	8.12031	7.45266	5.88115	7.23334	4.99786	2.29684	1.98906	2.0166	1.05369	1.36616	1.21076	4.82372	4.57723	4.94145
L37	4.611	946.645	C50H88O15	DGDG 35:3; DGDG 17:0-18:3	[M+NH4]+	1.21385	1.17155	1.19445	1.28941	1.3981	1.26989	0.690015	0.784189	0.716415	0.662378	0.970966	0.825036	0.940428	0.946098	1.05014
L38	5.067	962.68	C51H92O15	DGDG 36:2; DGDG 18:0-18:2	[M+NH4]+	105.332	100.497	94.1692	103.305	105.816	92.3409	46.0034	48.8729	44.7604	16.4671	26.4857	25.2464	71.206	69.2421	69.0218
L39	4.752	960.656	C51H90O15	DGDG 36:3; DGDG 18:1-18:2	[M+NH4]+	48.136	42.4408	42.9828	82.226	86.3272	65.9221	43.1518	48.9523	44.7051	13.8028	30.6033	29.7452	49.3285	46.5672	51.7061
L40	4.477	958.643	C51H88O15	DGDG 36:4; DGDG 18:2-18:2	[M+NH4]+	413.631	333.627	352.774	313.775	427.419	279.768	107.398	102.828	97.3412	59.7404	67.4442	62.1701	249.756	224.027	230.274
L41	4.246	956.627	C51H86O15	DGDG 36:5; DGDG 18:2-18:3	[M+NH4]+	297.524	238.335	265.681	312.699	349.718	254.658	103.028	101.478	99.2065	34.1975	58.162	57.6795	211.157	191.082	181.169
L42	4.03	954.62	C51H84O15	DGDG 36:6; DGDG 18:3-18:3	[M+NH4]+	102.4	80.3008	88.7531	122.864	146.392	121.127	66.2017	85.9146	70.9506	82.3439	198.032	198.626	125.61	120.823	104.842
L43	5.097	988.69	C53H94O15	DGDG 38:3; DGDG 20:1-18:2	[M+NH4]+	1.73208	1.56646	1.45226	2.22181	2.49908	1.68738	2.1013	2.48454	2.14648	0.731048	1.62089	1.61109	1.72705	1.70097	2.04946
L44	4.806	986.68	C53H92O15	DGDG 38:4; DGDG 18:2-20:2	[M+NH4]+	1.99889	1.72053	1.36921	3.14851	3.52338	2.01261	2.32202	2.55997	2.27014	0.980633	1.88348	1.81573	1.99731	1.9409	2.40784
L45	2.423	496.34	C24H50NO7P	LPC 16:0	[M+H]+	268.547	210.535	443.688	147.392	273.718	116.155	111.245	44.8469	85.0561	181.191	100.569	128.853	194.911	187.156	147.02
L46	2.922	524.359	C26H54NO7P	LPC 18:0	[M+H]+	10.4643	9.19708	14.5798	11.042	13.5076	6.58484	6.87658	3.58464	4.63597	11.1071	6.08119	7.51868	9.68509	8.64078	8.41649
L47	2.536	522.354	C26H52NO7P	LPC 18:1	[M+H]+	12.8932	9.24397	24.2753	12.8173	24.589	10.395	20.8865	11.6501	19.3624	81.1226	41.7047	53.2904	29.1444	27.7792	26.2249
L48	2.194	520.338	C26H50NO7P	LPC 18:2	[M+H]+	81.9181	55.0485	160.642	50.6886	107.546	40.9391	53.0151	24.8684	48.107	145.846	70.6525	75.3063	78.1425	79.1765	61.9546
L49	1.852	518.322	C26H48NO7P	LPC 18:3	[M+H]+	9.00827	8.81526	15.2756	4.68447	14.4088	8.67401	9.81108	4.5256	9.13615	16.2283	13.1615	1.00437	9.69781	9.05137	11.0346
L50	5.123	772.592	C43H78O10	MGDG 34:2; MGDG 16:0-18:2	[M+NH4]+	233.827	239.584	183.283	80.7068	85.6243	109.669	48.0922	58.5522	56.118	24.7436	38.4548	34.9016	95.9471	98.907	98.1226
L51	4.763	770.572	C43H76O10	MGDG 34:3; MGDG 16:0-18:3	[M+NH4]+	12.7688	12.354	18.2417	9.22906	9.64871	8.08522	8.54	9.9969	9.98283	20.2658	25.0898	30.3623	16.1645	14.9686	16.1097
L52	4.45	768.55	C43H74O10	MGDG 34:4; MGDG 16:1-18:3	[M+NH4]+	5.34649	3.91232	6.14266	2.90798	4.82116	3.94882	3.38563	3.36512	3.71334	5.4068	5.94095	6.96815	5.58984	4.29576	4.82171
L53	5.606	800.619	C45H82O10	MGDG 36:2; MGDG 18:0-18:2	[M+NH4]+	16.5658	17.6773	18.7977	10.1722	10.5561	12.7821	7.93265	8.82173	9.09163	9.25628	12.9724	11.1737	13.1177	13.5003	13.4736
L54	5.138	798.605	C45H80O10	MGDG 36:3; MGDG 18:1-18:2	[M+NH4]+	35.6604	33.8971	39.1409	38.9671	46.4863	49.0559	33.8267	39.9876	40.4426	25.0358	39.9379	38.7994	39.7265	37.6649	41.7646
L55	4.822	796.592	C45H78O10	MGDG 36:4; MGDG 18:2-18:2	[M+NH4]+	1006.41	949.451	1010.3	589.824	647.933	649.843	360.636	319.282	369.607	263.335	236.33	216.653	642.113	600.174	608.205
L56	4.527	794.576	C45H76O10	MGDG 36:5; MGDG 18:2-18:3	[M+NH4]+	601.132	541.423	652.757	346.375	421.732	433.758	273.236	262.746	295.202	125.823	172.733	172.64	413.452	386.174	387.149
L57	4.284	792.563	C45H74O10	MGDG 36:6; MGDG 18:3-18:3	[M+NH4]+	186.548	168.306	202.059	119.889	126.839	147.863	173.467	234.082	224.044	293.158	470.042	475.614	236.865	224.242	240.87
L58	4.865	732.545	C40H78NO8P	PC 32:1; PC 16:0-16:1	[M+H]+	27.4391	27.5462	16.1546	54.4494	45.0364	55.3279	55.9766	49.3345	58.8054	10.3739	64.2889	18.857	41.7832	39.5872	43.0748
L59	4.509	730.535	C40H76NO8P	PC 32:2; PC 16:1-16:1	[M+H]+	25.7514	21.3708	20.6842	55.2847	49.0167	57.2864	61.7991	57.1031	69.838	20.25	81.753	27.1015	48.4378	47.8019	50.7521
L60	5.421	760.585	C42H82NO8P	PC 34:1; PC 16:0-18:1	[M+H]+	5.04031	3.44631	71.8857	3.43093	24.2949	2.86	26.1492	15.3436	21.1903	416.335	288.409	470.812	83.2227	81.8163	91.7152
L61	5.051	758.567	C42H80NO8P	PC 34:2; PC 16:0-18:2	[M+H]+	133.743	94.2843	940.319	36.7533	221.877	35.8148	218.307	108.387	172.473	959.18	755.914	1068.62	385.66	394.496	462.602
L62	4.674	756.554	C42H78NO8P	PC 34:3; PC 16:0-18:3	[M+H]+	6.46341	4.66073	79.9701	3.48507	15.2876	2.52734	24.1836	11.5229	18.6182	155.723	173.25	273.12	60.4956	59.9106	65.1759
L63	5.525	786.599	C44H84NO8P	PC 36:2; PC 18:1-18:1	[M+H]+	2.25676	1.63989	28.8976	1.54423	10.2923	1.34244	15.6359	7.72571	11.7363	355.902	239.97	368.019	60.0832	59.9106	66.6076
L64	5.101	784.583	C44H82NO8P	PC 36:3; PC 18:1-18:2	[M+H]+	7.64358	5.12388	70.524	4.28325	22.7248	4.01207	34.7266	20.4028	29.1677	632.344	386.216	554.66	135.854	138.562	150.646
L65	4.693	782.568	C44H80NO8P	PC 36:4; PC 18:2-18:2	[M+H]+	17.9901	12.1928	253.428	7.85958	38.0399	6.0253	47.697	20.8037	37.354	543.263	329.054	516.244	141.89	138.287	160.542
L66	4.996	780.549	C44H78NO8P	PC 36:5; PC 16:0-20:5	[M+H]+	0.54776	0.394229	3.6036	0.200009	0.756254	0.203195	0.800112	0.432662	0.605419	4.92868	3.19032	5.45889	1.34658	1.40213	1.86831
L67	4.43	780.554	C44H78NO8P	PC 36:5; PC 18:2-18:3	[M+H]+	3.44587	2.4495	45.9409	1.55304	6.87391	1.43663	9.82233	4.38191	7.37026	97.6954	95.5425	160.89	29.9041	30.4506	32.0332
L68	4.175	812.545	C41H78O12S	SQDG 32:0; SQDG 16:0-16:0	[M+NH4]+	20.5533	22.3968	25.2538	16.9769	25.387	12.6837	5.47508	5.44788	4.70057	4.13825	7.20068	8.80255	15.227	13.8584	12.8533
L69	3.88	822.532	C42H76O12S	SQDG 33:2; SQDG 15:0-18:2	[M+NH4]+	2.328	2.32158	2.07187	2.07749	3.1042	1.64352	0.795487	1.12753	0.927816	0.633758	1.24402	1.89775	1.91455	1.60643	1.74364
L70	4.5	840.582	C43H82O12S	SQDG 34:0; SQDG 16:0-18:0	[M+NH4]+	3.94573	3.3557	3.4974	3.01179	3.37769	2.70541	1.76651	2.10261	1.77895	0.630235	1.1437	1.39184	2.41186	2.5024	2.4535
L71	4.198	838.569	C43H80O12S	SQDG 34:1; SQDG 16:0-18:1	[M+NH4]+	2.92027	2.92262	3.21504	5.00066	6.0052	3.56839	2.40572	3.06418	2.2888	3.09058	4.71874	5.3335	3.97778	3.82951	3.8379
L72	3.988	836.555	C43H78O12S	SQDG 34:2; SQDG 16:0-18:2	[M+NH4]+	160.307	141.099	134.393	143.88	174.188	96.4327	49.5661	50.7468	45.5134	37.6095	46.0009	56.3315	108.911	104.708	105.962
L73	3.854	834.539	C43H76O12S	SQDG 34:3; SQDG 16:0-18:3	[M+NH4]+	32.7064	30.3019	31.1611	33.631	40.9335	25.0725	17.7911	18.4693	16.6081	14.0606	35.6981	44.7436	34.8999	32.8664	29.9967
L74	4.284	864.581	C45H82O12S	SQDG 36:2; SQDG 18:0-18:2	[M+NH4]+	12.0358	10.9104	11.1212	15.2868	16.8118	9.76428	7.94746	8.09916	7.13652	6.15108	7.06982	8.71323	11.4477	10.5496	10.6651
L75	4.069	862.563	C45H80O12S	SQDG 36:3; SQDG 18:1-18:2	[M+NH4]+	6.13227	6.01597	5.78592	8.2859	11.8277	7.92639	6.73275	7.76566	6.54445	6.49486	9.15133	10.3942	8.562	8.11453	8.0893
L76	3.842	860.557	C45H78O12S	SQDG 36:4; SQDG 18:2-18:2	[M+NH4]+	65.2589	56.5645	61.4555	64.6287	79.1066	51.3173	31.7899	28.5297	29.4234	18.0399	29.9752	33.9434	55.2831	52.7051	50.9049
L77	3.701	858.537	C45H76O12S	SQDG 36:5; SQDG 18:2-18:3	[M+NH4]+	18.4276	16.3586	20.0832	26.149	32.0644	19.347	15.4283	16.6668	15.1159	5.51767	15.0138	18.8719	21.7383	19.7456	22.0194
L78	3.469	856.53	C45H74O12S	SQDG 36:6; SQDG 18:3-18:3	[M+NH4]+	1.36191	0.948757	1.33166	2.28258	2.08949	1.20938	1.11694	1.43482	1.37065	2.3188	3.63	5.43582	1.91968	1.82917	1.84701
L79	9.23	768.703	C47H90O6	TAG 44:0; TAG 13:0-15:0-16:0/14:0-14:0-16:0	[M+NH4]+	1.45379	1.35302	1.49056	1.73296	1.79863	2.51711	1.57237	2.0736	1.51239	1.09701	1.42707	1.39875	1.50913	1.57374	1.50146
L80	9.209	794.717	C49H92O6	TAG 46:1; TAG 14:0-16:0-16:1	[M+NH4]+	2.52909	2.8871	2.56335	3.29163	3.05085	3.05713	5.04881	2.95303	2.7172	2.76533	3.48369	3.31334	3.09682	2.87783	2.23077
L81	8.838	792.704	C49H90O6	TAG 46:2; TAG 12:0-16:1-18:1/14:0-16:1-16:1/16:0-14:1-16:1	[M+NH4]+	2.16759	2.02677	2.25792	2.65658	2.30648	2.50315	2.34535	1.35229	2.06756	2.15742	1.99685	2.08414	2.18785	2.19248	1.93146
L82	9.787	810.75	C50H96O6	TAG 47:0; TAG 14:0-16:0-17:0/15:0-16:0-16:0	[M+NH4]+	2.66613	3.02606	3.31025	2.39904	2.83831	2.71962	2.24457	3.03994	2.09129	2.1755	2.85021	2.64316	3.0989	3.73451	2.92887
L83	9.52	808.734	C50H94O6	TAG 47:1; TAG 15:0-16:0-16:1	[M+NH4]+	4.62153	4.21744	4.64433	5.05303	4.01483	4.3215	5.52336	4.76737	4.38674	3.37067	3.54651	4.75848	4.73396	3.54351	3.87943
L84	10.027	824.767	C51H98O6	TAG 48:0; TAG 16:0-16:0-16:0	[M+NH4]+	8.69554	8.03647	8.52058	7.89681	8.03154	6.59189	7.86186	6.7025	5.73974	9.46318	8.8521	6.80183	7.83036	8.43446	8.60014
L85	9.663	822.751	C51H96O6	TAG 48:1; TAG 14:0-16:0-18:1	[M+NH4]+	7.66854	7.67044	7.3577	7.87613	7.74469	6.59189	7.43623	7.38012	4.8846	20.6141	13.9391	11.9682	8.7198	8.77553	10.3576
L86	9.297	820.738	C51H94O6	TAG 48:2; TAG 14:0-16:0-18:2/14:0-16:1-18:1	[M+NH4]+	18.4385	17.6925	18.5163	9.05522	9.22122	8.9335	7.06442	8.74517	7.88878	30.7144	17.0018	15.639	14.8794	13.8996	13.5202
L87	8.945	818.718	C51H92O6	TAG 48:3; TAG 14:1-16:1-18:1/14:0-16:1-18:2	[M+NH4]+	2.84603	2.44463	2.36272	1.7764	2.46025	2.19171	2.49701	2.4075	1.34763	3.15927	2.82752	2.53639	2.17787	2.17161	2.21204
L88	9.854	836.768	C52H98O6	TAG 49:1; TAG 15:0-16:0-18:1	[M+NH4]+	4.15903	3.61171	3.91573	4.37247	4.2537	3.94722	3.67506	3.64685	3.85977	6.39346	5.03466	4.91843	4.13713	4.56632	5.66503
L89	9.687	834.756	C52H96O6	TAG 49:2; TAG 15:0-16:1-18:1/16:0-16:1-17:1	[M+NH4]+	58.3897	55.358	59.7589	75.193	75.8952	77.7433	79.2546	77.7785	74.9927	52.8268	62.9987	57.0618	66.7077	61.7938	56.115
L90	9.334	832.735	C52H94O6	TAG 49:3; TAG 16:0-15:1-18:2	[M+NH4]+	4.09782	4.42151	4.07007	2.58676	2.75179	2.50361	2.48722	2.72372	2.63661	8.9164	7.42983	7.39364	4.56771	4.69473	4.57217
L91	8.856	830.719	C52H92O6	TAG 49:4; TAG 16:0-15:1-18:3	[M+NH4]+	1.03891	1.0427	1.03367	0.842947	0.9193	0.691776	0.751451	0.788096	0.717243	2.15742	1.8014	1.66867	1.1039	1.18532	1.17895
L92	10.474	852.798	C53H102O6	TAG 50:0; TAG 16:0-16:0-18:0	[M+NH4]+	2.01728	1.89105	2.19116	2.36542	1.935	2.15586	2.4975	2.1286	2.6572	4.04058	3.90295	3.00824	2.07147	2.71692	2.12238
L93	10.125	850.785	C53H100O6	TAG 50:1; TAG 16:0-16:0-18:1	[M+NH4]+	27.2735	28.9617	28.39	19.062	16.6462	17.0104	17.3577	21.8015	16.2924	601.889	393.785	304.503	125.893	130.69	128.69
L94	9.717	848.774	C53H98O6	TAG 50:2; TAG 16:0-16:0-18:2	[M+NH4]+	681.497	721.695	703.468	169.934	154.706	127.043	132.238	152.414	140.046	1175.79	816.278	695.778	518.284	520.031	521.005
L95	9.391	846.757	C53H96O6	TAG 50:3; TAG 16:0-16:0-18:3	[M+NH4]+	63.5587	68.3472	67.332	33.418	31.7688	26.6795	32.8271	34.1459	33.4803	221.209	164.783	149.792	78.6777	79.2887	77.3924
L96	9.455	846.746	C53H96O6	TAG 50:3; TAG 16:0-16:1-18:2/16:0-16:0-18:3	[M+NH4]+	63.5587	68.3472	67.332	33.418	31.7688	26.6795	32.8271	34.1459	33.4803	221.209	164.783	149.792	78.6777	79.2887	77.3924
L97	9.05	844.739	C53H94O6	TAG 50:4; TAG 14:0-18:2-18:2	[M+NH4]+	88.3497	83.1828	79.6786	56.1103	57.4622	50.6961	33.4239	29.8691	33.74	151.376	66.2271	54.9825	67.1233	67.0503	63.4751
L98	8.616	842.725	C53H92O6	TAG 50:5; TAG 14:0-18:2-18:3	[M+NH4]+	49.4119	48.8796	49.3863	30.3047	30.1277	25.2177	18.2628	16.8275	19.0683	15.5208	15.8936	14.9592	28.915	27.8875	26.1484
L99	8.368	840.7	C53H90O6	TAG 50:6; TAG 14:0-18:3-18:3	[M+NH4]+	3.44149	3.74452	3.8619	3.25543	3.32265	2.83041	2.46521	2.79787	2.60527	2.98017	3.52121	3.29375	3.34827	3.29514	2.97213
L100	9.561	860.773	C54H98O6	TAG 51:3; TAG 15:0-18:1-18:2	[M+NH4]+	9.33147	8.8074	8.45598	7.81407	6.71489	6.20084	5.92942	6.97257	6.18746	41.8481	25.0337	21.905	13.4413	12.8443	13.3017
L101	9.287	858.749	C54H96O6	TAG 51:4; TAG 15:0-18:2-18:2	[M+NH4]+	61.0422	56.5241	56.7441	30.9925	38.0934	32.7546	20.4252	20.299	20.3846	71.8134	42.3845	38.0359	44.1809	44.7805	40.2886
L102	8.894	856.737	C54H94O6	TAG 51:5; TAG 15:0-18:2-18:3	[M+NH4]+	34.687	34.368	33.203	23.4112	24.5037	19.3846	15.21	16.7538	16.2521	48.0048	37.9388	35.8846	28.6199	28.1363	26.358
L103	8.632	854.716	C54H92O6	TAG 51:6; TAG 15:1-18:2-18:3	[M+NH4]+	7.03941	6.94161	7.17466	5.98855	6.33871	4.91598	3.9187	4.74871	4.37196	14.7631	14.4583	13.0518	7.88024	7.63595	7.35562
L104	10.801	880.831	C55H106O6	TAG 52:0; TAG 16:0-18:0-18:0	[M+NH4]+	0.645449	0.754087	0.802169	0.848119	0.833248	0.862159	0.752919	0.677616	0.871706	2.00371	1.31102	0.43986	0.836236	0.941353	0.771247
L105	10.44	878.821	C55H104O6	TAG 52:1; TAG 16:0-18:0-18:1	[M+NH4]+	5.64853	5.55847	5.95795	6.17472	4.25417	4.56032	4.13543	5.90704	4.66969	504.158	254.438	189.979	58.0212	65.044	69.8093
L106	10.183	876.801	C55H102O6	TAG 52:2; TAG 16:0-18:0-18:2/16:0-18:1-18:1	[M+NH4]+	179.624	212.557	214.019	73.5898	60.5187	54.0944	65.9966	99.7764	73.6048	4387.16	3082.75	2132.12	1137.15	1145.59	1121.41
L107	9.836	874.784	C55H100O6	TAG 52:3; TAG 16:0-18:1-18:2	[M+NH4]+	375.435	372.185	372.551	262.555	235.115	213.212	196.913	341.263	222.023	6673.31	4070.92	3315.74	1845.79	1852.61	1850.73
L108	9.558	872.772	C55H98O6	TAG 52:4; TAG 16:0-18:2-18:2	[M+NH4]+	4458.29	4078.16	4059.3	2734.15	2695.36	2317.87	1322.38	1308.58	1264.8	7177.04	4069.17	3431.31	3552.34	3670.31	3390.54
L109	9.181	870.752	C55H96O6	TAG 52:5; TAG 16:0-18:2-18:3	[M+NH4]+	1660.21	1646.81	1657.1	687.804	908.015	730.88	656.541	713.952	658.145	999.705	1303.6	1258	1135.49	1147.6	1097.77
L110	8.699	868.74	C55H94O6	TAG 52:6; TAG 16:0-18:3-18:3	[M+NH4]+	138.136	144.566	144.642	136.578	129.031	108.794	113.207	128.207	113.541	326.992	344.093	328.335	178.719	178.279	159.87
L111	8.338	866.725	C55H92O6	TAG 52:7; TAG 16:2-18:2-18:3	[M+NH4]+	18.6697	18.7356	18.2112	23.8249	21.5883	19.7058	22.7735	29.3142	23.3888	22.3836	31.1241	31.5619	23.1794	22.1936	22.785
L112	10.273	890.818	C56H104O6	TAG 53:2; TAG 17:0-18:0-18:2	[M+NH4]+	2.86779	3.17474	3.2277	2.27648	1.70976	1.7178	1.94076	2.29456	1.84101	19.9037	10.9201	7.2177	4.55109	4.91542	4.37679
L113	9.965	888.805	C56H102O6	TAG 53:3; TAG 17:0-18:1-18:2	[M+NH4]+	6.70274	6.57235	6.57528	3.99081	3.85871	3.70887	3.13202	4.18158	3.5316	63.3318	29.4488	23.8004	13.1213	13.1854	13.0162
L114	9.706	886.783	C56H100O6	TAG 53:4; TAG 17:0-18:2-18:2	[M+NH4]+	37.0674	34.4003	37.2192	21.0271	18.6634	16.0887	9.0996	8.99559	8.78422	84.6864	37.568	30.1384	28.196	27.9517	28.6106
L115	9.439	884.769	C56H98O6	TAG 53:5; TAG 17:0-18:2-18:3	[M+NH4]+	18.8976	16.8957	17.6836	11.7237	12.7244	11.9408	10.0145	9.87944	9.317	59.5001	31.207	27.8271	20.5028	21.6319	19.9124
L116	9.005	882.752	C56H96O6	TAG 53:6; TAG 17:2-18:2-18:2	[M+NH4]+	17.3877	15.9855	15.2825	14.6921	14.5724	13.4957	9.35889	9.02505	9.317	37.4566	17.028	15.0912	15.9143	15.7614	14.9566
L117	8.603	880.74	C56H94O6	TAG 53:7; TAG 17:2-18:2-18:3	[M+NH4]+	13.8544	13.7699	13.5454	12.4477	13.2887	11.9874	8.38533	8.67643	8.56484	13.2863	8.75175	7.96946	11.5336	10.9503	10.3576
L118	8.299	878.718	C56H92O6	TAG 53:8; TAG 17:2-18:3-18:3	[M+NH4]+	3.41768	3.55017	3.56544	3.78499	4.0595	3.69723	3.20149	3.71756	3.52891	3.52523	3.2337	3.20778	3.48584	3.3782	3.55068
L119	10.915	906.845	C57H108O6	TAG 54:1; TAG 16:0-20:0-18:1/18:0-18:0-18:1	[M+NH4]+	1.18684	1.28175	1.35705	1.38233	1.232	1.05815	1.36934	1.55066	1.09556	218.11	87.9974	82.9736	20.191	20.6247	18.427
L120	7.77	888.709	C57H90O6	TAG 54:10; TAG 18:2-18:3-18:5	[M+NH4]+	4.93099	5.18597	4.50435	32.6578	28.0963	25.3387	21.5015	40.5686	23.2589	5.28268	9.0397	5.99009	15.7397	15.5688	12.5211
L121	10.594	904.832	C57H106O6	TAG 54:2; TAG 16:0-20:0-18:2/18:0-18:0-18:2/18:0-18:1-18:1	[M+NH4]+	33.4899	40.3281	40.916	18.1208	13.1476	10.8608	12.9841	20.7458	14.712	2592.26	1308.4	925.305	349.374	360.852	370.502
L122	10.168	902.82	C57H104O6	TAG 54:3; TAG 18:0-18:1-18:2	[M+NH4]+	46.0452	50.6935	55.4879	48.6582	41.9022	38.6715	49.4118	94.5225	58.3376	7366.47	4829.61	3337.74	1782.2	1775.17	1696.83
L123	9.892	900.799	C57H102O6	TAG 54:4; TAG 18:0-18:2-18:2/18:1-18:1-18:2	[M+NH4]+	653.611	645.249	659.322	520.249	491.391	435.223	350.726	474.871	377.918	11775.2	6853.94	5502.25	2887.34	3167.94	3175.54
L124	9.556	898.792	C57H100O6	TAG 54:5; TAG 18:0-18:2-18:3/18:1-18:2-18:2	[M+NH4]+	808.682	792.309	786.018	1440.25	1352.85	1253.2	1143.81	1442.63	1216	13932.1	7015.36	5750.17	3744.78	3758.59	3510.98
L125	9.071	896.776	C57H98O6	TAG 54:6; TAG 18:1-18:2-18:3	[M+NH4]+	3689.74	3384.97	3298.76	3539.86	4108.4	3806.16	2882.52	3078.24	2872.56	16808.1	7159.34	5346.3	5843.68	5790.16	5361.71
L126	8.877	894.754	C57H96O6	TAG 54:7; TAG 18:2-18:2-18:3	[M+NH4]+	2922.55	2911.4	2719.48	3597.27	3490.05	3221.46	2539.08	2799.34	2565.87	1946.45	1810.12	1677.07	2717.77	2752.23	2377.53
L127	8.384	892.743	C57H94O6	TAG 54:8; TAG 18:2-18:3-18:3	[M+NH4]+	827.046	824.377	770.585	1034.81	1090.93	984.128	917.299	1090.08	941.102	752.577	796.645	758.958	909.802	899.22	831.912
L128	8.042	890.725	C57H92O6	TAG 54:9; TAG 18:3-18:3-18:3	[M+NH4]+	43.0186	57.7874	54.3034	130.734	128.749	96.9231	124.361	165.672	133.196	124.812	147.026	141.195	118.578	117.408	103.978
L129	11.116	934.884	C59H112O6	TAG 56:1; TAG 16:0-22:0-18:1	[M+NH4]+	0.514863	0.578522	0.494222	0.652121	0.585907	0.495323	0.696168	0.655519	0.543529	45.0341	18.8472	13.2918	4.58434	4.92746	4.45263
L130	10.941	932.86	C59H110O6	TAG 56:2; TAG 18:0-20:0-18:2/18:1-20:0-18:1	[M+NH4]+	4.10802	5.09851	5.24012	3.69242	2.69959	2.22104	2.89768	4.01364	3.14163	612.222	271.496	142.635	55.2365	63.3186	53.8847
L131	10.594	930.844	C59H108O6	TAG 56:3; TAG 20:0-18:1-18:2	[M+NH4]+	6.66534	7.65748	7.89966	7.0849	5.5205	4.68322	7.66617	12.5654	9.27223	1019.94	506.956	314.42	99.2096	134.783	111.293
L132	9.969	928.817	C59H106O6	TAG 56:4; TAG 18:1-20:1-18:2	[M+NH4]+	14.1094	13.7925	14.6903	14.7593	15.2308	12.6624	14.1093	16.9748	15.4552	50.2866	34.4704	29.7945	19.7297	18.9635	24.3463
L133	10.301	928.83	C59H106O6	TAG 56:4; TAG 20:0-18:2-18:2	[M+NH4]+	67.4355	75.6354	77.9917	42.1267	37.2422	30.6364	29.7449	37.6764	34.3041	771.52	347.714	314.7	144.388	154.444	145.774
L134	9.604	926.81	C59H104O6	TAG 56:5; TAG 18:1-18:2-20:2	[M+NH4]+	6.44769	6.27758	5.86463	12.4115	12.4987	11.0051	13.9723	16.5721	14.9045	22.6806	20.3131	18.2142	13.1504	11.801	15.6123
L135	9.925	926.819	C59H104O6	TAG 56:5; TAG 20:0-18:2-18:3/20:1-18:2-18:2	[M+NH4]+	90.8322	93.1919	97.7677	64.6432	67.8542	54.0013	64.9692	79.4971	73.2018	213.46	144.19	111.165	100.165	107.136	103.443
L136	9.167	924.795	C59H102O6	TAG 56:6; TAG 18:2-18:2-20:2	[M+NH4]+	7.79096	6.95457	7.44384	11.3979	12.4235	11.5963	12.0741	13.3363	12.7465	23.3307	16.8011	15.771	11.3091	11.3516	13.6808
L137	9.566	924.803	C59H102O6	TAG 56:6; TAG 20:1-18:2-18:3	[M+NH4]+	25.3487	25.2366	24.2625	37.6068	41.9022	33.802	51.0752	60.4453	56.3229	43.8286	48.1216	42.9463	39.9415	39.8249	40.4849
L138	9.24	922.789	C59H100O6	TAG 56:7; TAG 18:2-20:2-18:3	[M+NH4]+	9.63073	9.78564	9.32454	12.5977	16.1994	13.8448	19.7745	24.8705	21.7725	15.1333	18.5506	18.3062	15.4945	15.637	15.3625
L139	8.941	920.773	C59H98O6	TAG 56:8; TAG 18:2-18:3-20:3/20:2-18:3-18:3	[M+NH4]+	1.64287	1.83566	1.5444	2.74501	2.91731	2.39934	3.52047	4.6343	3.48727	4.29072	4.90814	4.62253	3.12799	3.04515	2.97704
L140	11.446	962.916	C61H116O6	TAG 58:1; TAG 16:0-24:0-18:1	[M+NH4]+	0.527106	0.480698	0.440027	0.563172	0.413521	0.429869	0.475625	0.516068	0.40111	11.8871	5.39677	4.03471	1.61761	1.8478	1.90515
L141	11.212	960.902	C61H114O6	TAG 58:2; TAG 16:0-24:0-18:2/22:0-18:1-18:1	[M+NH4]+	4.77456	5.70424	6.41018	2.48333	1.92418	1.81277	1.52687	1.58798	1.6279	144.488	56.9344	36.7843	17.1071	17.5109	14.8897
L142	10.888	958.886	C61H112O6	TAG 58:3; TAG 22:0-18:1-18:2	[M+NH4]+	1.30348	1.48841	1.57598	1.60419	1.09705	0.938506	1.26416	1.86148	1.40091	267.148	101.435	98.7685	21.3423	25.7728	22.107
L143	10.662	956.859	C61H110O6	TAG 58:4; TAG 22:0-18:2-18:2	[M+NH4]+	5.19624	6.27758	6.80857	4.80532	3.77219	3.23729	2.69025	3.37237	3.00016	184.011	59.3339	34.8409	22.6723	22.9721	19.9704
L144	10.407	954.844	C61H108O6	TAG 58:5; TAG 22:0-18:2-18:3	[M+NH4]+	4.57392	5.39004	6.20918	3.83567	3.47829	2.73033	2.87958	3.63752	3.32968	8.58919	7.58253	5.99809	4.98749	5.04382	4.80413
L145	11.394	974.906	C62H116O6	TAG 59:2; TAG 16:0-25:0-18:2/18:0-23:0-18:2	[M+NH4]+	1.22527	1.26199	1.3452	0.78813	0.614591	0.490202	0.515644	0.522451	0.523382	2.89191	1.46677	1.38836	1.06815	1.39718	1.07234
L146	11.156	972.892	C62H114O6	TAG 59:3; TAG 23:0-18:1-18:2	[M+NH4]+	0.49888	0.544186	0.552007	0.450796	0.417471	0.332294	0.391087	0.511649	0.437151	5.99306	2.27694	1.99416	0.999161	1.1492	1.17538
L147	10.84	970.884	C62H112O6	TAG 59:4; TAG 23:0-18:2-18:2	[M+NH4]+	2.95077	3.28779	3.66808	1.69986	1.48875	1.23225	0.969156	1.3459	1.07139	12.3693	4.46313	4.13388	2.80131	2.90391	2.57335
L148	10.573	968.861	C62H110O6	TAG 59:5; TAG 23:0-18:2-18:3	[M+NH4]+	2.777	3.18608	3.38957	1.52144	1.55693	1.04372	0.9354	0.941787	1.06915	6.44082	4.286	3.38812	1.96715	2.72414	2.14245
L149	10.301	966.856	C62H108O6	TAG 59:6; TAG 23:0-18:3-18:3	[M+NH4]+	0.512143	0.539004	0.611228	0.393548	0.356623	0.371864	0.345296	0.380103	0.33449	1.14006	1.26434	1.17922	0.633412	0.733099	0.659731
L150	11.741	990.947	C63H120O6	TAG 60:1; TAG 18:0-24:0-18:1	[M+NH4]+	0.235259	0.144954	0.21384	0.305685	0.235962	0.247987	0.259632	0.333848	0.206263	1.79706	0.945852	0.746162	0.414253	0.395561	0.446066
L151	11.57	988.922	C63H118O6	TAG 60:2; TAG 18:0-24:0-18:2/24:0-18:1-18:1	[M+NH4]+	1.16099	1.35107	1.54153	0.890525	0.600954	0.607049	0.690787	0.617219	0.694858	32.7552	13.3327	11.5523	3.9742	4.70676	4.26349
L152	11.218	986.919	C63H116O6	TAG 60:3; TAG 24:0-18:1-18:2	[M+NH4]+	1.46807	1.73848	2.00488	1.44387	1.07683	0.999025	1.01221	0.980088	1.13541	98.6358	29.9767	21.2932	10.4155	10.2481	9.0016
L153	11.004	984.894	C63H114O6	TAG 60:4; TAG 24:0-18:2-18:2	[M+NH4]+	15.3643	17.6148	20.3432	7.14695	5.81675	5.12082	3.60315	2.53615	3.77874	126.319	32.7078	20.6534	17.9882	19.5052	16.5
L154	10.733	982.874	C63H112O6	TAG 60:5; TAG 24:0-18:2-18:3	[M+NH4]+	11.3787	13.2192	15.4368	6.18506	4.90921	3.89182	3.34435	2.4949	3.60995	64.1929	15.5577	11.7163	11.3756	11.4198	10.0766
L155	10.444	980.857	C63H110O6	TAG 60:6; TAG 24:0-18:3-18:3	[M+NH4]+	1.20962	1.25616	1.61726	1.15479	1.05755	0.881246	0.85321	0.817558	0.970652	1.07462	1.03093	0.954896	1.22152	1.29286	0.982682
[truncated: 63 more rows]

## Sheet: Table S7
Table S7 Flavonoids compounds detected using the widely targeted metabolome methods
[truncated: 204 more rows]

[truncated: 7 more sheets: Table S8, Table S9, Table S10, Table S11, Table S12, Table S13, Table S14]
